# Supplementary material for: Ribosomal protein L8 regulates the expression and splicing pattern of genes associated with cancer-related pathways
Source: Turk J Biol. 2023 Jul 25;47(5):313–24. doi: 10.55730/1300-0152.2666 (PMC10752374; doi:10.55730/1300-0152.2666)
Supplement: Table S1 — Summary of sample names, description, the RNA-seq sequencing information and mapping results in each sample. [file BIY-2302-32_0_Table_S1.xlsx]

## Sheet: Sheet1
Table S1. Summary of sample names, description, the RNA-seq sequencing information and mapping results in each sample
Sample	Total reads	Total mapped	Total Uniquely mapped	Total Multiple mapped	Splice reads	Nonsplice reads
Ctrl_1st	81236780	72934494(89.78%)	69440170(95.21%)	3494324(4.79%)	28868948(41.57%)	40571222(58.43%)
Ctrl_2nd	75918566	70543720(92.92%)	68562606(97.19%)	1981114(2.81%)	28586594(41.69%)	39976012(58.31%)
Rpl8_1st	77275768	70477719(91.2%)	68561020(97.28%)	1916699(2.72%)	29011119(42.31%)	39549901(57.69%)
Rpl8_2nd	79589696	71171489(89.42%)	68939195(96.86%)	2232294(3.14%)	29870721(43.33%)	39068474(56.67%)
