# Supplementary material for: Ribosomal protein L8 regulates the expression and splicing pattern of genes associated with cancer-related pathways
Source: Turk J Biol. 2023 Jul 25;47(5):313–24. doi: 10.55730/1300-0152.2666 (PMC10752374; doi:10.55730/1300-0152.2666)
Supplement: Table S2 — Gene expression level (FPKM). [file BIY-2302-32_0_Table_S2.xlsx]

## Sheet: Table-S2
Table S2. Gene expression level (FPKM).
Gene	Ctrl_1st	Ctrl_2nd	Rpl8_1st	Rpl8_2nd	Symbol	Chr	GeneType	Description
ENSG00000164054.15	27.83	26.8	26.84	27.19	SHISA5	chr3	protein_coding	shisa family member 5
ENSG00000257527.1	1.4	0.98	0.83	1.56	MIR3179-3	chr16	lincRNA	microRNA 3179-3
ENSG00000140830.8	3.65	3.31	4.6	4.18	TXNL4B	chr16	protein_coding	thioredoxin-like 4B
ENSG00000225193.5	3.65	2.41	2.48	0.94	RPS12P26	chr15	transcribed_processed_pseudogene	ribosomal protein S12 pseudogene 26
ENSG00000204444.10	0.17	0.27	0.02	0.06	APOM	chr6	protein_coding	apolipoprotein M
ENSG00000228477.1	0	0.04	0.11	0	RP3-342P20.2	chr1	processed_pseudogene		--
ENSG00000235927.4	0.76	0.71	0.64	0.52	NEXN-AS1	chr1	antisense	NEXN antisense RNA 1
ENSG00000163249.9	4.87	4.78	5.25	5.76	CCNYL1	chr2	protein_coding	cyclin Y-like 1
ENSG00000265808.3	14.54	15.89	13.57	13.02	SEC22B	chr1	protein_coding	SEC22 vesicle trafficking protein homolog B (S. cerevisiae) (gene/pseudogene)
ENSG00000272370.1	0.26	0.15	0.36	0.1	RP11-307L14.1	chr5	lincRNA		--
ENSG00000197008.9	2.41	3.86	3.04	2.82	ZNF138	chr7	protein_coding	zinc finger protein 138
ENSG00000180881.19	0.49	0.56	0.47	0.47	CAPS2	chr12	protein_coding	calcyphosine 2
ENSG00000163904.12	6.63	7.93	7.94	6.99	SENP2	chr3	protein_coding	SUMO1/sentrin/SMT3 specific peptidase 2
ENSG00000185710.9	1.23	0.91	1.13	0.99	SMG1P4	chr16	transcribed_unprocessed_pseudogene	SMG1 pseudogene 4
ENSG00000254673.1	25.43	23.96	24.53	25	RP11-598P20.5	chr8	protein_coding		--
ENSG00000100603.13	28.04	28.82	28.42	31.78	SNW1	chr14	protein_coding	SNW domain containing 1
ENSG00000165480.15	10.92	10.24	9.74	10.72	SKA3	chr13	protein_coding	spindle and kinetochore associated complex subunit 3
ENSG00000223861.1	0	0.27	0.32	0.05	RP11-74C1.2	chr1	processed_pseudogene		--
ENSG00000009413.15	4.65	4.29	5.39	5.14	REV3L	chr6	protein_coding	REV3-like, polymerase (DNA directed), zeta, catalytic subunit
ENSG00000236056.1	0.5	0.42	0.59	0.82	GAPDHP14	chr21	processed_pseudogene	glyceraldehyde-3-phosphate dehydrogenase pseudogene 14
ENSG00000227001.3	0.48	0.28	0.88	1.12	NBPF2P	chr1	unprocessed_pseudogene	neuroblastoma breakpoint family, member 2, pseudogene
ENSG00000224186.8	0.54	0.53	0.33	0.45	C5orf66	chr5	antisense	chromosome 5 open reading frame 66
ENSG00000184988.8	0.06	0.06	0.07	0.1	TMEM106A	chr17	protein_coding	transmembrane protein 106A
ENSG00000261118.1	0.05	0.13	0.41	0.1	RP11-104N10.1	chr16	antisense		--
ENSG00000249199.1	5.53	5.3	2.42	6.7	CTD-2139B15.5	chr5	lincRNA		--
ENSG00000225217.1	0	0.11	0	0	HSPA7	chr1	unprocessed_pseudogene	heat shock 70kDa protein 7 (HSP70B)
ENSG00000087274.16	13.8	13.16	12.61	13.02	ADD1	chr4	protein_coding	adducin 1 (alpha)
ENSG00000251569.1	0	0.08	0	0	RP11-724O16.1	chr2	protein_coding		--
ENSG00000269711.1	10.72	13.65	8.95	10.04	CTD-3214H19.16	chr19	protein_coding		--
ENSG00000226996.5	0	0	0	0.03	AP000477.3	chr21	lincRNA		--
ENSG00000173976.15	0	0.01	0.01	0	RAX2	chr19	protein_coding	retina and anterior neural fold homeobox 2
ENSG00000123405.13	1.62	1.64	1.2	1.5	NFE2	chr12	protein_coding	nuclear factor, erythroid 2
ENSG00000094880.10	11.74	10.83	11.82	11.34	CDC23	chr5	protein_coding	cell division cycle 23
ENSG00000174175.16	0	0.01	0	0	SELP	chr1	protein_coding	selectin P (granule membrane protein 140kDa, antigen CD62)
ENSG00000106624.8	0.04	0.06	0.02	0.03	AEBP1	chr7	protein_coding	AE binding protein 1
ENSG00000197467.13	0.34	0.3	0.33	0.45	COL13A1	chr10	protein_coding	collagen, type XIII, alpha 1
ENSG00000163626.16	0.67	0.91	0.83	0.9	COX18	chr4	protein_coding	COX18 cytochrome c oxidase assembly factor
ENSG00000111775.2	132.89	147.84	136.02	146.71	COX6A1	chr12	protein_coding	cytochrome c oxidase subunit VIa polypeptide 1
ENSG00000248787.1	0.12	0.31	0.12	0.06	RP11-666A20.4	chr3	lincRNA		--
ENSG00000171962.17	0.34	0.63	0.31	0.53	LRRC48	chr17	protein_coding	leucine rich repeat containing 48
ENSG00000259318.1	1.16	1.71	1.08	0.36	RP11-454L9.2	chr14	processed_pseudogene		--
ENSG00000133106.14	0	0	0	0.02	EPSTI1	chr13	protein_coding	epithelial stromal interaction 1 (breast)
ENSG00000243081.2	0	0	0.05	0	RP11-231E6.1	chr3	lincRNA		--
ENSG00000168874.12	0.09	0.13	0.05	0.08	ATOH8	chr2	protein_coding	atonal homolog 8 (Drosophila)
ENSG00000255428.1	0.01	0	0.03	0	RP11-794P6.1	chr11	sense_intronic		--
ENSG00000259428.1	0	0.09	0	0	HMGB3P26	chr14	processed_pseudogene	high mobility group box 3 pseudogene 26
ENSG00000131323.14	5.63	5.03	5.48	5.1	TRAF3	chr14	protein_coding	TNF receptor-associated factor 3
ENSG00000279713.1	0	0.01	0	0.03	CTD-3035K23.3	chr17	TEC		--
ENSG00000105993.14	16.25	14.01	16.51	17.88	DNAJB6	chr7	protein_coding	DnaJ (Hsp40) homolog, subfamily B, member 6
ENSG00000107959.15	16.96	14.99	16.92	17.75	PITRM1	chr10	protein_coding	pitrilysin metallopeptidase 1
ENSG00000227678.7	0.03	0	0	0	RP11-73O6.3	chr6	antisense		--
ENSG00000166589.12	0.02	0.01	0	0	CDH16	chr16	protein_coding	cadherin 16, KSP-cadherin
ENSG00000268975.1	2.01	2.72	1.84	1.79	MIA-RAB4B	chr19	protein_coding	MIA-RAB4B readthrough (NMD candidate)
ENSG00000237886.1	2.95	3.29	1.95	2.56	LINC01573	chr9	antisense	long intergenic non-protein coding RNA 1573
ENSG00000025293.15	21.06	22.33	19.04	18.77	PHF20	chr20	protein_coding	PHD finger protein 20
ENSG00000105229.6	8.23	7.31	7.17	7.87	PIAS4	chr19	protein_coding	protein inhibitor of activated STAT, 4
ENSG00000070950.9	8.45	9.42	9.25	9.19	RAD18	chr3	protein_coding	RAD18 E3 ubiquitin protein ligase
ENSG00000006016.10	5.98	8.94	6	5.37	CRLF1	chr19	protein_coding	cytokine receptor-like factor 1
ENSG00000260803.1	0.03	0	0.21	0.03	Z84812.4	chr16	processed_transcript		--
ENSG00000200278.1	0	0.59	0.2	0	RNA5SP352	chr11	rRNA	RNA, 5S ribosomal pseudogene 352
ENSG00000178096.8	3.65	4.08	4.16	3.56	BOLA1	chr1	protein_coding	bolA family member 1
ENSG00000198898.12	18.83	19.42	19.38	20.11	CAPZA2	chr7	protein_coding	capping protein (actin filament) muscle Z-line, alpha 2
ENSG00000278272.1	1.28	0.58	0.26	0.32	HIST1H3C	chr6	protein_coding	histone cluster 1, H3c
ENSG00000276747.1	0.01	0	0	0	PADI6	chr1	protein_coding	peptidyl arginine deiminase, type VI
ENSG00000188636.3	11.07	11.61	9.9	10.53	LDOC1L	chr22	protein_coding	leucine zipper, down-regulated in cancer 1-like
ENSG00000259205.2	0.16	0.24	0.31	0.17	PRKXP1	chr15	processed_pseudogene	protein kinase, X-linked, pseudogene 1
ENSG00000107902.13	2.55	4.45	1.66	2.23	LHPP	chr10	protein_coding	phospholysine phosphohistidine inorganic pyrophosphate phosphatase
ENSG00000254469.7	0.93	1.38	1.08	1.17	RP11-849H4.2	chr11	protein_coding		--
ENSG00000183208.12	0.91	0.81	1.06	1.36	GDPGP1	chr15	protein_coding	GDP-D-glucose phosphorylase 1
ENSG00000187812.12	0	0	0	0.03	RP11-24M17.5	chr15	transcribed_unprocessed_pseudogene		--
ENSG00000167157.10	2.57	3.48	3.89	3.12	PRRX2	chr9	protein_coding	paired related homeobox 2
ENSG00000111196.9	6.96	5.89	7.04	8.07	MAGOHB	chr12	protein_coding	mago-nashi homolog B (Drosophila)
ENSG00000260625.2	0.4	0.36	0.08	0.16	RP11-452L6.7	chr16	antisense		--
ENSG00000264546.1	0.05	0	0.03	0.08	RP11-464D20.6	chr17	sense_intronic		--
ENSG00000240521.1	0.02	0	0	0	RP11-680B3.2	chr3	antisense		--
ENSG00000163481.7	5.38	4.82	6.1	7.4	RNF25	chr2	protein_coding	ring finger protein 25
ENSG00000087077.11	46.84	48.14	47.33	53.28	TRIP6	chr7	protein_coding	thyroid hormone receptor interactor 6
ENSG00000164530.13	0.08	0.07	0.08	0.07	PI16	chr6	protein_coding	peptidase inhibitor 16
ENSG00000160785.13	13.77	13.39	13.45	13.58	SLC25A44	chr1	protein_coding	solute carrier family 25, member 44
ENSG00000115165.9	0	0.05	0.06	0.02	CYTIP	chr2	protein_coding	cytohesin 1 interacting protein
ENSG00000104549.11	36.84	37.98	27.36	28.72	SQLE	chr8	protein_coding	squalene epoxidase
ENSG00000229628.1	0	0.05	0.2	0	AC073115.7	chr7	lincRNA		--
ENSG00000273674.4	0	0.06	0	0	CTD-2378E12.1	chr15	lincRNA		--
ENSG00000183607.9	0.14	0.19	0.21	0.1	GKN2	chr2	protein_coding	gastrokine 2
ENSG00000155428.12	0.04	0.11	0.05	0.14	TRIM74	chr7	protein_coding	tripartite motif containing 74
ENSG00000277721.1	0	0	0	0.1	Metazoa_SRP	chrX	misc_RNA		--
ENSG00000147324.10	12.63	12.85	11.96	12.55	MFHAS1	chr8	protein_coding	malignant fibrous histiocytoma amplified sequence 1
ENSG00000204469.12	99.04	94.7	101.1	100.04	PRRC2A	chr6	protein_coding	proline-rich coiled-coil 2A
ENSG00000180279.5	0	0.06	0	0.09	MGC45922	chr19	lincRNA		--
ENSG00000172264.16	0.68	0.67	0.48	0.53	MACROD2	chr20	protein_coding	MACRO domain containing 2
ENSG00000185129.5	1.75	1.86	1.56	1.52	PURA	chr5	protein_coding	purine-rich element binding protein A
ENSG00000260345.1	2.47	1.6	2.32	2.4	AC009052.12	chr16	processed_transcript		--
ENSG00000166401.13	3.15	2.17	3.95	3.76	SERPINB8	chr18	protein_coding	serpin peptidase inhibitor, clade B (ovalbumin), member 8
ENSG00000205212.3	0.11	0	0.07	0.18	CCDC144NL	chr17	protein_coding	coiled-coil domain containing 144 family, N-terminal like
ENSG00000135960.9	0.07	0.04	0.02	0	EDAR	chr2	protein_coding	ectodysplasin A receptor
ENSG00000129103.17	40.42	44.5	37.45	40.11	SUMF2	chr7	protein_coding	sulfatase modifying factor 2
ENSG00000169679.14	46.41	47.37	48.8	48.33	BUB1	chr2	protein_coding	BUB1 mitotic checkpoint serine/threonine kinase
ENSG00000272034.1	4.33	6.99	6.71	4.08	SNORD14A	chr11	snoRNA	small nucleolar RNA, C/D box 14A
ENSG00000008710.17	9.08	9.79	8.3	8.35	PKD1	chr16	protein_coding	polycystic kidney disease 1 (autosomal dominant)
ENSG00000179091.4	84.63	87.77	85.09	83.17	CYC1	chr8	protein_coding	cytochrome c-1
ENSG00000148248.13	80.16	73.83	76.06	84.22	SURF4	chr9	protein_coding	surfeit 4
ENSG00000281593.1	0.04	0	0.24	0.28	GS1-114I9.3	chr7	protein_coding		--
ENSG00000221869.4	5.36	4.26	4.45	5.2	CEBPD	chr8	protein_coding	CCAAT/enhancer binding protein (C/EBP), delta
ENSG00000255400.1	1.15	0.19	0.82	0.34	RP13-631K18.5	chr11	lincRNA		--
ENSG00000228643.1	0	0.27	0.14	0.14	AC079779.4	chr2	processed_transcript		--
ENSG00000131845.14	2.01	1.73	1.59	1.93	ZNF304	chr19	protein_coding	zinc finger protein 304
ENSG00000227972.1	0.06	0.11	0.11	0.08	PRKRIRP3	chr10	processed_pseudogene	protein-kinase, interferon-inducible double stranded RNA dependent inhibitor, repressor of (P58 repressor) pseudogene 3
ENSG00000275965.1	0.07	0	0	0	RP11-386M24.10	chr15	antisense		--
ENSG00000166173.10	1.48	1.44	1.67	1.12	LARP6	chr15	protein_coding	La ribonucleoprotein domain family, member 6
ENSG00000214160.9	25.39	23.52	26.03	26.94	ALG3	chr3	protein_coding	ALG3, alpha-1,3- mannosyltransferase
ENSG00000273155.1	0.04	0	0.04	0	RP11-38C17.1	chr2	protein_coding		--
ENSG00000153044.9	17.16	19.82	15.53	16.79	CENPH	chr5	protein_coding	centromere protein H
ENSG00000196933.5	0.08	0.08	0	0	RPS26P11	chrX	processed_pseudogene	ribosomal protein S26 pseudogene 11
ENSG00000179163.11	2	1.92	2.05	2.48	FUCA1	chr1	protein_coding	fucosidase, alpha-L- 1, tissue
ENSG00000177138.15	0.2	0.31	0.25	0.49	FAM9B	chrX	protein_coding	family with sequence similarity 9, member B
ENSG00000213412.3	22.01	25.05	35.62	35.33	HNRNPA1P33	chr10	processed_pseudogene	heterogeneous nuclear ribonucleoprotein A1 pseudogene 33
ENSG00000111667.13	34.25	35.39	32.02	32.21	USP5	chr12	protein_coding	ubiquitin specific peptidase 5 (isopeptidase T)
ENSG00000117411.16	17.36	15.11	14.32	15.08	B4GALT2	chr1	protein_coding	UDP-Gal:betaGlcNAc beta 1,4- galactosyltransferase, polypeptide 2
ENSG00000278919.1	0.04	0	0.01	0	AP006285.2	chr11	protein_coding		--
ENSG00000164715.5	9.81	9.16	9.94	10.22	LMTK2	chr7	protein_coding	lemur tyrosine kinase 2
ENSG00000264007.1	0.54	0.21	0.29	0.17	RP11-68I3.10	chr17	sense_intronic		--
ENSG00000244122.2	0.02	0.07	0	0	UGT1A7	chr2	protein_coding	UDP glucuronosyltransferase 1 family, polypeptide A7
ENSG00000261399.1	0.06	0	0.06	0	LA16c-329F2.1	chr16	antisense		--
ENSG00000165671.18	11.82	11.12	12.1	11.99	NSD1	chr5	protein_coding	nuclear receptor binding SET domain protein 1
ENSG00000186184.15	6.22	7.45	6.26	7.27	POLR1D	chr13	protein_coding	polymerase (RNA) I polypeptide D, 16kDa
ENSG00000158773.14	13.86	13.4	13.12	11.81	USF1	chr1	protein_coding	upstream transcription factor 1
ENSG00000177614.9	0.03	0.03	0.01	0	PGBD5	chr1	protein_coding	piggyBac transposable element derived 5
ENSG00000080561.13	3.86	3.59	3.09	3.38	MID2	chrX	protein_coding	midline 2
ENSG00000275410.4	8.82	9.98	8.54	9.59	HNF1B	chr17	protein_coding	HNF1 homeobox B
ENSG00000175745.11	13.01	12.07	10.67	10.77	NR2F1	chr5	protein_coding	nuclear receptor subfamily 2, group F, member 1
ENSG00000196826.7	0.03	0.02	0.03	0.02	CTD-2192J16.17	chr19	protein_coding		--
ENSG00000200345.2	0.25	2.23	0.99	0	RNU6-485P	chr12	snRNA	RNA, U6 small nuclear 485, pseudogene
ENSG00000230772.1	0.19	0.48	0.86	0.54	VN1R108P	chr20	unprocessed_pseudogene	vomeronasal 1 receptor 108 pseudogene
ENSG00000260619.1	0.03	0.01	0.01	0	RP11-775C24.3	chr15	lincRNA		--
ENSG00000135636.13	1.48	1.55	1.33	1.43	DYSF	chr2	protein_coding	dysferlin
ENSG00000271717.1	0.08	0	0.08	0	CTD-3020H12.4	chr19	antisense		--
ENSG00000127554.12	7.08	8.11	6.35	6.98	GFER	chr16	protein_coding	growth factor, augmenter of liver regeneration
ENSG00000273036.2	2.54	2.75	2.39	2.27	FAM95C	chr9	lincRNA	family with sequence similarity 95, member C
ENSG00000138172.10	2.15	3.04	2.02	2.75	CALHM2	chr10	protein_coding	calcium homeostasis modulator 2
ENSG00000165533.18	1.89	2.05	2.04	2	TTC8	chr14	protein_coding	tetratricopeptide repeat domain 8
ENSG00000166803.10	25.55	25.94	23.34	20.83	KIAA0101	chr15	protein_coding	KIAA0101
ENSG00000159182.4	0.41	0	0	0	PRAC1	chr17	protein_coding	prostate cancer susceptibility candidate 1
ENSG00000234769.7	0.21	0.4	0.43	0.7	WASH4P	chr16	unprocessed_pseudogene	WAS protein family homolog 4 pseudogene
ENSG00000251435.1	0.02	0.31	0.07	0.24	C1GALT1P2	chr5	processed_pseudogene	ore 1 synthase, glycoprotein-N-acetylgalactosamine 3-beta-galactosyltransferase 1 pseudogene 2
ENSG00000168405.14	0.11	0	0.05	0.03	CMAHP	chr6	unitary_pseudogene	cytidine monophospho-N-acetylneuraminic acid hydroxylase, pseudogene
ENSG00000148356.13	13.17	13.38	11.71	11.42	LRSAM1	chr9	protein_coding	leucine rich repeat and sterile alpha motif containing 1
ENSG00000202198.1	193.69	72.18	62.37	90.25	RN7SK	chr6	misc_RNA	RNA, 7SK small nuclear
ENSG00000100401.19	24.89	21.4	23.08	24.85	RANGAP1	chr22	protein_coding	Ran GTPase activating protein 1
ENSG00000263529.2	0.52	0.35	0	0	RN7SL122P	chr1	misc_RNA	RNA, 7SL, cytoplasmic 122, pseudogene
ENSG00000126266.3	0	0.01	0.01	0	FFAR1	chr19	protein_coding	free fatty acid receptor 1
ENSG00000267504.1	0	0.19	0.07	0.02	RP11-845C23.2	chr18	sense_intronic		--
ENSG00000129083.12	51.17	53.89	52.39	52.26	COPB1	chr11	protein_coding	coatomer protein complex, subunit beta 1
ENSG00000144036.14	3.76	3.87	3.15	3.25	EXOC6B	chr2	protein_coding	exocyst complex component 6B
ENSG00000078967.12	3.2	3.45	2.94	2.81	UBE2D4	chr7	protein_coding	ubiquitin-conjugating enzyme E2D 4 (putative)
ENSG00000104976.11	6.14	5.17	4.85	5.98	SNAPC2	chr19	protein_coding	small nuclear RNA activating complex, polypeptide 2, 45kDa
ENSG00000170089.15	0.19	0.08	0.17	0.14	RP11-423H2.1	chr5	transcribed_unprocessed_pseudogene		--
ENSG00000224786.1	0.11	0.06	0.4	0.11	CETN4P	chr4	unitary_pseudogene	centrin EF-hand protein 4, pseudogene
ENSG00000266124.1	0.5	0	1.5	0	MIR5587	chr16	miRNA	microRNA 5587
ENSG00000075043.17	0.04	0.07	0.07	0.07	KCNQ2	chr20	protein_coding	potassium channel, voltage gated KQT-like subfamily Q, member 2
ENSG00000112062.10	23.17	21.49	23.08	21.69	MAPK14	chr6	protein_coding	mitogen-activated protein kinase 14
ENSG00000225938.1	0.07	0.13	0.33	0.2	RP4-575N6.4	chr1	antisense		--
ENSG00000175701.10	1.46	1.31	1.35	1.29	LINC00116	chr2	protein_coding	long intergenic non-protein coding RNA 116
ENSG00000261783.1	0.84	0.71	0.07	0.07	RP11-252K23.2	chr16	sense_intronic		--
ENSG00000188032.9	0	0	0	0.07	C19orf67	chr19	protein_coding	chromosome 19 open reading frame 67
ENSG00000068001.13	6.24	6.38	4.98	6.18	HYAL2	chr3	protein_coding	hyaluronoglucosaminidase 2
ENSG00000226758.1	0.07	0	0.1	0.24	DISC1-IT1	chr1	sense_intronic	DISC1 intronic transcript 1
ENSG00000269894.1	0.19	0.29	0.62	0.14	RP11-1020A11.1	chr3	sense_intronic		--
ENSG00000213411.2	0.01	0.01	0.1	0.06	RBM22P2	chr13	processed_pseudogene	RNA binding motif protein 22 pseudogene 2
ENSG00000188536.12	0.04	0.04	0.04	0.13	HBA2	chr16	protein_coding	hemoglobin, alpha 2
ENSG00000166025.17	22.76	21.05	24.53	24.71	AMOTL1	chr11	protein_coding	angiomotin like 1
ENSG00000230797.2	2.53	2.56	3.3	3.39	YY2	chrX	protein_coding	YY2 transcription factor
ENSG00000143375.14	1.25	1.23	1.36	1.39	CGN	chr1	protein_coding	cingulin
ENSG00000161328.10	1.03	0.82	0.75	0.71	LRRC56	chr11	protein_coding	leucine rich repeat containing 56
ENSG00000258116.1	0.33	0.84	0.45	0.56	RP11-493L12.6	chr12	processed_pseudogene		--
ENSG00000207585.1	0	0.19	0	0	MIR181D	chr19	miRNA	microRNA 181d
ENSG00000211683.3	1.6	1.2	1.29	0.93	KB-1572G7.3	chr22	processed_transcript		--
ENSG00000229057.1	0.14	0.11	0.22	0.07	RPS3AP54	chr9	processed_pseudogene	ribosomal protein S3a pseudogene 54
ENSG00000204569.9	17.94	14.53	18.13	21.91	PPP1R10	chr6	protein_coding	protein phosphatase 1, regulatory subunit 10
ENSG00000163995.18	0.56	0.73	0.75	0.67	ABLIM2	chr4	protein_coding	actin binding LIM protein family, member 2
ENSG00000235859.5	3.9	2.49	3.63	2.52	AC006978.6	chr7	processed_pseudogene		--
ENSG00000276476.2	0.77	0.44	0.97	0.64	LINC00540	chr13	lincRNA	long intergenic non-protein coding RNA 540
ENSG00000227210.1	0	0.15	0	0	AC079145.4	chr2	antisense		--
ENSG00000225726.1	0	0.16	0	0	AC007000.10	chr7	processed_pseudogene		--
ENSG00000167644.11	0.1	0	0.3	0.61	C19orf33	chr19	protein_coding	chromosome 19 open reading frame 33
ENSG00000129559.12	10.46	8.7	9.1	10.64	NEDD8	chr14	protein_coding	neural precursor cell expressed, developmentally down-regulated 8
ENSG00000243572.1	0	0.06	0.06	0	RP11-889D3.2	chr3	lincRNA		--
ENSG00000148655.14	0.21	0.36	0.14	0.2	C10orf11	chr10	protein_coding	chromosome 10 open reading frame 11
ENSG00000174099.10	2.14	1.79	2.12	1.98	MSRB3	chr12	protein_coding	methionine sulfoxide reductase B3
ENSG00000213188.3	0.16	0	0	0	YBX1P4	chr7	processed_pseudogene	Y box binding protein 1 pseudogene 4
ENSG00000250564.1	0.16	0	0	0.08	RP11-215P8.4	chr5	lincRNA		--
ENSG00000233382.6	0.78	0.92	0.6	0.58	NKAPP1	chrX	transcribed_processed_pseudogene	NFKB activating protein pseudogene 1
ENSG00000214253.8	35.14	36.56	34.05	37.05	FIS1	chr7	protein_coding	fission 1 (mitochondrial outer membrane) homolog (S. cerevisiae)
ENSG00000259402.1	0.25	0.2	0	0	RP11-30K9.4	chr15	sense_intronic		--
ENSG00000249743.5	0	0	0	0.06	RP11-60A8.1	chr5	lincRNA		--
ENSG00000281856.1	0.02	0	0	0.02	RP11-744A16.4	chr17	lincRNA		--
ENSG00000099260.10	2.77	2.31	3.18	3.46	PALMD	chr1	protein_coding	palmdelphin
ENSG00000213015.8	3.71	4.86	3.54	3.26	ZNF580	chr19	protein_coding	zinc finger protein 580
ENSG00000232352.1	0.16	0	0.47	0.08	SEMA3B-AS1	chr3	antisense	SEMA3B antisense RNA 1 (head to head)
ENSG00000230747.1	0.28	0.25	0	0.25	AC021188.4	chr2	antisense		--
ENSG00000215375.6	0.64	0.7	0.48	0.87	MYL5	chr4	protein_coding	myosin, light chain 5, regulatory
ENSG00000267283.1	0.52	1.16	0.64	0.84	AC005306.3	chr19	processed_transcript		--
ENSG00000279357.1	0.15	0	0	0	RP11-475D10.4	chr16	TEC		--
ENSG00000158669.11	11.55	10.68	12.09	11.9	AGPAT6	chr8	protein_coding	1-acylglycerol-3-phosphate O-acyltransferase 6
ENSG00000168122.4	0	0.02	0	0	ZNF355P	chr21	unprocessed_pseudogene	zinc finger protein 355, pseudogene
ENSG00000261537.1	0.13	0	0	0	RP11-319G9.5	chr16	sense_intronic		--
ENSG00000088986.10	50.01	51.17	59.69	59.47	DYNLL1	chr12	protein_coding	dynein, light chain, LC8-type 1
ENSG00000273444.1	0	0	0.16	0	RP5-1147A1.2	chr7	unprocessed_pseudogene		--
ENSG00000167165.18	0	0	0.02	0	UGT1A6	chr2	protein_coding	UDP glucuronosyltransferase 1 family, polypeptide A6
ENSG00000013441.15	13.71	17.85	16.6	14.59	CLK1	chr2	protein_coding	CDC-like kinase 1
ENSG00000198843.12	9.2	8.46	10.51	10.19	SELT	chr3	protein_coding		--
ENSG00000118004.17	0.03	0	0	0	COLEC11	chr2	protein_coding	collectin sub-family member 11
ENSG00000144579.7	15.2	17.3	16.06	15.31	CTDSP1	chr2	protein_coding	CTD (carboxy-terminal domain, RNA polymerase II, polypeptide A) small phosphatase 1
ENSG00000260583.1	0	0.1	0.05	0.19	AP000223.42	chr21	antisense		--
ENSG00000169814.12	3.94	3.65	4.6	2.9	BTD	chr3	protein_coding	biotinidase
ENSG00000276890.1	0.37	0	0	0	Metazoa_SRP	chr3	misc_RNA		--
ENSG00000106714.17	1.94	1.89	1.88	1.61	CNTNAP3	chr9	protein_coding	contactin associated protein-like 3
ENSG00000034713.7	16.77	17.26	14.31	17.19	GABARAPL2	chr16	protein_coding	GABA(A) receptor-associated protein-like 2
ENSG00000166326.6	14.4	14.41	14.93	14.9	TRIM44	chr11	protein_coding	tripartite motif containing 44
ENSG00000259459.5	0	0.03	0	0.03	RP11-321G12.1	chr15	lincRNA		--
ENSG00000260274.1	0.18	0.3	0.06	0.46	RP11-817O13.8	chr15	lincRNA		--
ENSG00000184986.10	0.77	0.62	0.52	0.69	TMEM121	chr14	protein_coding	transmembrane protein 121
ENSG00000172339.9	0.52	0.48	0.76	0.66	ALG14	chr1	protein_coding	ALG14, UDP-N-acetylglucosaminyltransferase subunit
ENSG00000230753.5	0.08	0	0.04	0.25	ZNF341-AS1	chr20	antisense	ZNF341 antisense RNA 1
ENSG00000257058.1	0	0	0.07	0.14	RP11-864I4.4	chr11	antisense		--
ENSG00000274879.1	0.29	0.89	0.3	0.15	RP11-411G2.1	chr12	processed_pseudogene		--
ENSG00000148346.11	0.83	1.27	0.25	1.07	LCN2	chr9	protein_coding	lipocalin 2
ENSG00000160801.13	0.11	0.05	0.09	0.03	PTH1R	chr3	protein_coding	parathyroid hormone 1 receptor
ENSG00000048707.13	6.41	6.47	6.01	6.11	VPS13D	chr1	protein_coding	vacuolar protein sorting 13 homolog D (S. cerevisiae)
ENSG00000263574.1	0	0.02	0	0	CTD-2532D12.4	chr17	lincRNA		--
ENSG00000176978.13	20.24	24.8	17.67	20.31	DPP7	chr9	protein_coding	dipeptidyl-peptidase 7
ENSG00000221650.1	0	0	0.34	0	MIR1267	chr13	miRNA	microRNA 1267
ENSG00000237757.2	0.18	0.06	0.08	0.08	EEF1A1P30	chrX	processed_pseudogene	eukaryotic translation elongation factor 1 alpha 1 pseudogene 30
ENSG00000244378.1	0	0.01	0.02	0.02	RPS2P45	chr16	transcribed_processed_pseudogene	ribosomal protein S2 pseudogene 45
ENSG00000196357.11	0.8	0.88	0.41	0.59	ZNF565	chr19	protein_coding	zinc finger protein 565
ENSG00000280240.1	0.1	0	0	0	AL049794.1	chr20	protein_coding		--
ENSG00000136197.12	4.4	5.87	4.99	4.9	C7orf25	chr7	protein_coding	chromosome 7 open reading frame 25
ENSG00000206341.7	0.96	0.41	0.92	1.57	HLA-H	chr6	unprocessed_pseudogene	major histocompatibility complex, class I, H (pseudogene)
ENSG00000261519.3	0.04	0	0.01	0	RP11-403P17.4	chr16	lincRNA		--
ENSG00000021488.12	0	0.01	0	0	SLC7A9	chr19	protein_coding	solute carrier family 7 (amino acid transporter light chain, bo,+ system), member 9
ENSG00000129946.10	0.14	0.19	0.02	0.2	SHC2	chr19	protein_coding	SHC (Src homology 2 domain containing) transforming protein 2
ENSG00000118564.14	5.73	5.55	5.99	6.74	FBXL5	chr4	protein_coding	F-box and leucine-rich repeat protein 5
ENSG00000015568.12	0.06	0.05	0.03	0.05	RGPD5	chr2	protein_coding	RANBP2-like and GRIP domain containing 5
ENSG00000271237.1	0	0	0	0.04	RP11-140C5.3	chr10	processed_pseudogene		--
ENSG00000135477.11	0.04	0.09	0.16	0.03	KRT87P	chr12	transcribed_unprocessed_pseudogene	keratin 87 pseudogene
ENSG00000276071.1	0.1	0.02	0.06	0.49	CTD-3234P18.6	chr19	lincRNA		--
ENSG00000196584.2	11.24	11.11	11.73	9.65	XRCC2	chr7	protein_coding	X-ray repair complementing defective repair in Chinese hamster cells 2
ENSG00000135446.16	62.11	61.77	61.56	61.88	CDK4	chr12	protein_coding	cyclin-dependent kinase 4
ENSG00000205209.7	0.17	0.21	0.11	0.14	SCGB2B2	chr19	protein_coding	secretoglobin, family 2B, member 2
ENSG00000108559.11	19.38	18.53	20.57	21.21	NUP88	chr17	protein_coding	nucleoporin 88kDa
ENSG00000144635.8	12	10.38	10.93	14.05	DYNC1LI1	chr3	protein_coding	dynein, cytoplasmic 1, light intermediate chain 1
ENSG00000167553.14	143.98	129.93	150.55	152.49	TUBA1C	chr12	protein_coding	tubulin, alpha 1c
ENSG00000260066.1	0.02	0	0	0	CTD-2587M23.1	chr5	lincRNA		--
ENSG00000225399.4	0.02	0	0	0	RP11-3B7.1	chr3	lincRNA		--
ENSG00000137700.16	12.53	13.63	10.55	10.72	SLC37A4	chr11	protein_coding	solute carrier family 37 (glucose-6-phosphate transporter), member 4
ENSG00000167216.16	0.7	0.91	0.91	0.85	KATNAL2	chr18	protein_coding	katanin p60 subunit A-like 2
ENSG00000100242.15	20.53	24.35	20.27	19.73	SUN2	chr22	protein_coding	Sad1 and UNC84 domain containing 2
ENSG00000224531.5	7.85	7.72	7.22	8.64	SMIM13	chr6	protein_coding	small integral membrane protein 13
ENSG00000113013.12	140.8	141.01	137	148.14	HSPA9	chr5	protein_coding	heat shock 70kDa protein 9 (mortalin)
ENSG00000177963.12	18.53	17.47	19.61	20.37	RIC8A	chr11	protein_coding	RIC8 guanine nucleotide exchange factor A
ENSG00000165092.12	0	0.04	0	0	ALDH1A1	chr9	protein_coding	aldehyde dehydrogenase 1 family, member A1
ENSG00000160505.15	0.01	0	0	0	NLRP4	chr19	protein_coding	NLR family, pyrin domain containing 4
ENSG00000125124.11	8.15	10.35	8.43	7.61	BBS2	chr16	protein_coding	Bardet-Biedl syndrome 2
ENSG00000265711.1	0.8	0	0	0	AL049871.1	chr14	miRNA		--
ENSG00000260650.1	0	0	0.05	0	RP11-403P17.2	chr16	antisense		--
ENSG00000198054.11	0	0.19	0.19	0	DSCR8	chr21	protein_coding	Down syndrome critical region 8
ENSG00000230470.1	0.06	0	0	0.19	GS1-115G20.1	chr1	sense_intronic		--
ENSG00000187871.2	0	0	0	0.03	GFRAL	chr6	protein_coding	GDNF family receptor alpha like
ENSG00000260691.5	0.04	0.1	0.08	0.11	ANKRD20A1	chr9	protein_coding	ankyrin repeat domain 20 family, member A1
ENSG00000264346.1	3.57	1.06	2.34	2.76	SNORA77	chr22	snoRNA	small nucleolar RNA, H/ACA box 77
ENSG00000166866.12	0.54	1.02	0.46	0.43	MYO1A	chr12	protein_coding	myosin IA
ENSG00000197580.11	0.08	0.08	0.08	0.11	BCO2	chr11	protein_coding	beta-carotene oxygenase 2
ENSG00000159479.16	22.79	19.5	20.71	20.46	MED8	chr1	protein_coding	mediator complex subunit 8
ENSG00000236753.5	8.41	7	7.66	8.83	MKLN1-AS	chr7	processed_transcript	MKLN1 antisense RNA
ENSG00000109113.17	32.15	32.64	31.78	36.47	RAB34	chr17	protein_coding	RAB34, member RAS oncogene family
ENSG00000054654.15	7.85	7.93	6.86	6.09	SYNE2	chr14	protein_coding	spectrin repeat containing, nuclear envelope 2
ENSG00000134996.11	11.12	10.29	11.04	11.75	OSTF1	chr9	protein_coding	osteoclast stimulating factor 1
ENSG00000265982.1	1.37	0.28	0.55	1.66	RP11-927P21.4	chr17	unprocessed_pseudogene		--
ENSG00000266965.1	0.03	0	0	0	RP11-712P20.2	chr18	sense_intronic		--
ENSG00000180773.14	11.31	10.92	10.54	10.37	SLC36A4	chr11	protein_coding	solute carrier family 36 (proton/amino acid symporter), member 4
ENSG00000229893.2	0	0	0.11	0	AC004549.6	chr7	antisense		--
ENSG00000109339.18	0.01	0	0	0	MAPK10	chr4	protein_coding	mitogen-activated protein kinase 10
ENSG00000262343.1	0.16	0.16	0.57	0.98	RP11-353N14.3	chr17	lincRNA		--
ENSG00000185386.14	4.56	4.06	3.17	3.42	MAPK11	chr22	protein_coding	mitogen-activated protein kinase 11
ENSG00000118680.12	73.59	78.33	82.92	82.32	MYL12B	chr18	protein_coding	myosin, light chain 12B, regulatory
ENSG00000229344.1	0.19	0.16	0.12	0.39	RP5-857K21.7	chr1	unprocessed_pseudogene		--
ENSG00000162753.11	0	0	0.01	0	SLC9C2	chr1	protein_coding	solute carrier family 9, member C2 (putative)
ENSG00000185049.12	6.04	6.09	5.99	5.27	NELFA	chr4	protein_coding	negative elongation factor complex member A
ENSG00000133863.6	0	0.01	0	0	TEX15	chr8	protein_coding	testis expressed 15
ENSG00000279686.1	0.21	0.11	0.03	0.26	ECSCR	chr5	protein_coding	endothelial cell surface expressed chemotaxis and apoptosis regulator
ENSG00000140488.14	0.01	0.01	0	0	CELF6	chr15	protein_coding	CUGBP, Elav-like family member 6
ENSG00000237489.2	0.03	0.05	0.04	0.06	LINC00959	chr10	lincRNA	long intergenic non-protein coding RNA 959
ENSG00000279649.1	0.18	0.17	0.14	0.14	RP11-96D1.8	chr16	TEC		--
ENSG00000259475.1	0	0.05	0.09	0	RP11-654A16.3	chr15	antisense		--
ENSG00000170899.10	1.42	2.2	0.95	0.97	GSTA4	chr6	protein_coding	glutathione S-transferase alpha 4
ENSG00000125734.13	16.69	17.45	14.91	13.54	GPR108	chr19	protein_coding	G protein-coupled receptor 108
ENSG00000144043.11	11	9.84	10.45	11.16	TEX261	chr2	protein_coding	testis expressed 261
ENSG00000135775.13	8.78	8.52	9.7	9.19	COG2	chr1	protein_coding	component of oligomeric golgi complex 2
ENSG00000224416.2	0	0	0.05	0	IFNA22P	chr9	unprocessed_pseudogene	interferon, alpha 22, pseudogene
ENSG00000268240.1	0	0	0.04	0	RP11-678G14.4	chr19	lincRNA		--
ENSG00000260276.2	0.05	0.24	0.2	0.2	RP11-77H9.2	chr16	antisense		--
ENSG00000095787.21	26.44	25.7	24.95	26.26	WAC	chr10	protein_coding	WW domain containing adaptor with coiled-coil
ENSG00000270681.1	0.17	0.14	0.24	0.07	RP11-372K14.2	chr4	antisense		--
ENSG00000256050.2	1.83	2.13	1.99	2.17	RP11-982M15.6	chr14	lincRNA		--
ENSG00000232353.5	0.08	0.43	0.08	0.2	RP11-655G22.1	chr3	lincRNA		--
ENSG00000100380.12	34.26	36.91	35.43	34.9	ST13	chr22	protein_coding	suppression of tumorigenicity 13 (colon carcinoma) (Hsp70 interacting protein)
ENSG00000154760.13	0.01	0.01	0.01	0	SLFN13	chr17	protein_coding	schlafen family member 13
ENSG00000224577.1	0	0.04	0	0	LINC01117	chr2	lincRNA	long intergenic non-protein coding RNA 1117
ENSG00000118640.10	19.67	20.65	20.16	17.29	VAMP8	chr2	protein_coding	vesicle-associated membrane protein 8
ENSG00000104714.13	5.52	5.83	5.88	6.53	ERICH1	chr8	protein_coding	glutamate-rich 1
ENSG00000064961.18	107.7	131.54	96.17	100.49	HMG20B	chr19	protein_coding	high mobility group 20B
ENSG00000113070.7	3.01	2.73	5.1	4.38	HBEGF	chr5	protein_coding	heparin-binding EGF-like growth factor
ENSG00000272335.1	5.29	7.25	7.17	6.04	RP11-53O19.3	chr5	lincRNA		--
ENSG00000101057.15	81.94	81.7	83.87	83.43	MYBL2	chr20	protein_coding	v-myb avian myeloblastosis viral oncogene homolog-like 2
ENSG00000255094.1	0.03	0.03	0.03	0	RP11-406D1.2	chr11	lincRNA		--
ENSG00000160188.9	0.13	0.35	0.22	0.2	RSPH1	chr21	protein_coding	radial spoke head 1 homolog (Chlamydomonas)
ENSG00000269974.1	0.97	0.83	1.3	0.98	RP11-932O9.10	chr15	lincRNA		--
ENSG00000172009.14	12.07	11.02	10.98	11.87	THOP1	chr19	protein_coding	thimet oligopeptidase 1
ENSG00000233242.2	0.02	0.04	0	0.06	RP11-220I1.2	chr9	antisense		--
ENSG00000253572.2	0	0.04	0	0.04	RP11-107N7.1	chr5	lincRNA		--
ENSG00000011478.11	11.81	13.4	9.82	10.82	QPCTL	chr19	protein_coding	glutaminyl-peptide cyclotransferase-like
ENSG00000167741.10	0	0.01	0.01	0	GGT6	chr17	protein_coding	gamma-glutamyltransferase 6
ENSG00000268119.5	0	0.06	0.01	0.04	CTD-2561J22.5	chr19	processed_transcript		--
ENSG00000114656.10	0.01	0.01	0.03	0	KIAA1257	chr3	protein_coding	KIAA1257
ENSG00000266754.2	0.09	0.09	0.18	0	RN7SL524P	chr10	misc_RNA	RNA, 7SL, cytoplasmic 524, pseudogene
ENSG00000204228.3	4.75	5.01	4.4	4.13	HSD17B8	chr6	protein_coding	hydroxysteroid (17-beta) dehydrogenase 8
ENSG00000131508.15	19.46	17.85	18.47	20.78	UBE2D2	chr5	protein_coding	ubiquitin-conjugating enzyme E2D 2
ENSG00000260193.1	1.48	1.09	1.07	0.7	RP11-83N9.5	chr9	lincRNA		--
ENSG00000240108.1	0	0	0.07	0	NCOR1P1	chr20	transcribed_unprocessed_pseudogene	nuclear receptor corepressor 1 pseudogene 1
ENSG00000233834.6	0.21	0	0	0	AC005083.1	chr7	processed_transcript		--
ENSG00000203565.2	0	0	0.29	0	RP13-259N13.2	chr10	lincRNA		--
ENSG00000238825.1	0	0	0	0.33	RNU1-13P	chr1	snRNA	RNA, U1 small nuclear 13, pseudogene
ENSG00000225606.1	0	0.2	0.29	0.03	AC005281.2	chr7	antisense		--
ENSG00000104164.10	14.06	15.14	15.1	14.85	BLOC1S6	chr15	protein_coding	biogenesis of lysosomal organelles complex-1, subunit 6, pallidin
ENSG00000198189.10	2.43	3.14	3.36	2.56	HSD17B11	chr4	protein_coding	hydroxysteroid (17-beta) dehydrogenase 11
ENSG00000108821.13	3.89	3.99	3.21	2.81	COL1A1	chr17	protein_coding	collagen, type I, alpha 1
ENSG00000105939.12	11.17	9.19	13.01	13.12	ZC3HAV1	chr7	protein_coding	zinc finger CCCH-type, antiviral 1
ENSG00000105855.9	4.71	3.97	4.66	4.5	ITGB8	chr7	protein_coding	integrin, beta 8
ENSG00000127124.13	1.58	1.18	1.78	1.86	HIVEP3	chr1	protein_coding	human immunodeficiency virus type I enhancer binding protein 3
ENSG00000110844.13	5.01	5.76	4.33	4.11	PRPF40B	chr12	protein_coding	PRP40 pre-mRNA processing factor 40 homolog B (S. cerevisiae)
ENSG00000089723.9	0.93	0.75	0.76	0.7	OTUB2	chr14	protein_coding	OTU deubiquitinase, ubiquitin aldehyde binding 2
ENSG00000249738.6	0.05	0.04	0	0	AC008697.1	chr5	lincRNA		--
ENSG00000042493.15	44.12	48.04	41.29	44.43	CAPG	chr2	protein_coding	capping protein (actin filament), gelsolin-like
ENSG00000196417.12	0.94	1.03	1.1	1	ZNF765	chr19	protein_coding	zinc finger protein 765
ENSG00000023318.7	10.05	9.93	9.2	10.41	ERP44	chr9	protein_coding	endoplasmic reticulum protein 44
ENSG00000244044.3	0	0	0.09	0	RN7SL735P	chr17	misc_RNA	RNA, 7SL, cytoplasmic 735, pseudogene
ENSG00000054690.13	1.57	1.46	2.01	1.46	PLEKHH1	chr14	protein_coding	pleckstrin homology domain containing, family H (with MyTH4 domain) member 1
ENSG00000244503.1	0	0	0.1	0.06	RP11-278L15.6	chr3	processed_pseudogene		--
ENSG00000205791.3	0.12	0.1	0.16	0.02	LOH12CR2	chr12	lincRNA	loss of heterozygosity, 12, chromosomal region 2 (non-protein coding)
ENSG00000228540.1	0.05	0.05	0	0.33	AC073326.3	chr7	sense_intronic		--
ENSG00000266202.1	0.45	0.64	0.36	0.64	RP1-66C13.4	chr17	protein_coding		--
ENSG00000253490.5	0.01	0	0	0	AC145110.1	chr8	lincRNA		--
ENSG00000174437.16	74.96	64.66	77.9	79.58	ATP2A2	chr12	protein_coding	ATPase, Ca++ transporting, cardiac muscle, slow twitch 2
ENSG00000110786.17	0	0	0	0.01	PTPN5	chr11	protein_coding	protein tyrosine phosphatase, non-receptor type 5 (striatum-enriched)
ENSG00000135900.3	9.17	9.27	8.53	8.42	MRPL44	chr2	protein_coding	mitochondrial ribosomal protein L44
ENSG00000228630.5	4.73	4.78	4.56	4.44	HOTAIR	chr12	antisense	HOX transcript antisense RNA
ENSG00000274012.1	143.99	43.49	53.34	35.02	Metazoa_SRP	chr14	misc_RNA		--
ENSG00000118729.11	0	0	0.01	0.02	CASQ2	chr1	protein_coding	calsequestrin 2 (cardiac muscle)
ENSG00000250903.8	0.25	0.34	0.28	0.34	GMDS-AS1	chr6	lincRNA	GMDS antisense RNA 1 (head to head)
ENSG00000112855.14	15.39	16.12	15.41	15.38	HARS2	chr5	protein_coding	histidyl-tRNA synthetase 2, mitochondrial
ENSG00000272434.1	0.94	0.81	0.34	0.75	RP13-131K19.6	chr3	antisense		--
ENSG00000249395.2	0.18	0.52	0.48	0.5	CASC9	chr8	lincRNA	cancer susceptibility candidate 9 (non-protein coding)
ENSG00000268400.5	31.79	34.45	34.34	32.41	CTD-3214H19.4	chr19	protein_coding		--
ENSG00000154518.9	9.06	8.64	9.36	9.16	ATP5G3	chr2	protein_coding	ATP synthase, H+ transporting, mitochondrial Fo complex, subunit C3 (subunit 9)
ENSG00000265514.1	0	0.03	0	0	RP11-92G19.2	chr18	lincRNA		--
ENSG00000259985.1	0.11	0.02	0.07	0.25	RP11-549B18.1	chr18	antisense		--
ENSG00000250325.1	0.09	0	0	0	IGBP1P4	chr4	processed_pseudogene	immunoglobulin (CD79A) binding protein 1 pseudogene 4
ENSG00000226200.6	0.2	0.25	0.21	0.25	SGMS1-AS1	chr10	antisense	SGMS1 antisense RNA 1
ENSG00000276234.4	2.37	2.24	2.48	2.93	TADA2A	chr17	protein_coding	transcriptional adaptor 2A
ENSG00000213886.3	0	0.02	0.05	0.05	UBD	chr6	protein_coding	ubiquitin D
ENSG00000258172.1	0.05	0	0	0	RP11-1105G2.4	chr12	antisense		--
ENSG00000132141.13	0.1	0.08	0.17	0.07	CCT6B	chr17	protein_coding	chaperonin containing TCP1, subunit 6B (zeta 2)
ENSG00000078269.13	7.82	7.2	7.92	8.1	SYNJ2	chr6	protein_coding	synaptojanin 2
ENSG00000141519.14	1.07	0.89	1.11	0.82	CCDC40	chr17	protein_coding	coiled-coil domain containing 40
ENSG00000267980.1	0.21	0.68	0.25	0.07	AC007292.6	chr19	antisense		--
ENSG00000187954.12	2.58	3.12	2.45	2.73	CYHR1	chr8	protein_coding	cysteine/histidine-rich 1
ENSG00000244055.1	2.33	1.03	0.95	0.91	AC007566.10	chr7	antisense		--
ENSG00000261172.1	0.06	0.08	0	0	RP11-356C4.5	chr16	lincRNA		--
ENSG00000230499.1	0.13	0	0	0	AC108463.1	chr2	lincRNA		--
ENSG00000214856.11	0.14	0.18	0.13	0.18	KRT16P1	chr17	transcribed_unprocessed_pseudogene	entry withdrawn
ENSG00000068912.13	17.89	19.18	16.05	15.7	ERLEC1	chr2	protein_coding	endoplasmic reticulum lectin 1
ENSG00000267213.4	0.46	0.3	0.52	0.79	AC007773.2	chr19	antisense		--
ENSG00000202031.1	1.5	2.65	1.9	3.41	SNORD38A	chr1	snoRNA	small nucleolar RNA, C/D box 38A
ENSG00000124067.16	8.02	8.18	7.88	8.21	SLC12A4	chr16	protein_coding	solute carrier family 12 (potassium/chloride transporter), member 4
ENSG00000274717.1	0.03	0	0.07	0.12	RP1-47A17.1	chr22	processed_pseudogene		--
ENSG00000164904.15	9.68	11.54	8.96	8.33	ALDH7A1	chr5	protein_coding	aldehyde dehydrogenase 7 family, member A1
ENSG00000114439.18	20.62	20.19	21.58	21.36	BBX	chr3	protein_coding	bobby sox homolog (Drosophila)
ENSG00000087087.18	44.44	36.8	45.19	52.1	SRRT	chr7	protein_coding	serrate, RNA effector molecule
ENSG00000249855.1	1.98	1.71	1.52	1.84	EEF1A1P19	chr5	processed_pseudogene	eukaryotic translation elongation factor 1 alpha 1 pseudogene 19
ENSG00000198520.10	0.19	0.36	0.09	0.13	C1orf228	chr1	protein_coding	chromosome 1 open reading frame 228
ENSG00000101365.20	20.6	19.91	22.36	22.3	IDH3B	chr20	protein_coding	isocitrate dehydrogenase 3 (NAD+) beta
ENSG00000278966.2	0	0	0.06	0.17	RP5-1174N9.2	chr1	TEC		--
ENSG00000214760.2	0.1	0	0	0.1	RPL21P1	chr12	processed_pseudogene	ribosomal protein L21 pseudogene 1
ENSG00000258881.6	1.73	1.69	2.21	2.11	AC007040.11	chr2	protein_coding		--
ENSG00000134824.13	7	6.57	7.11	6.2	FADS2	chr11	protein_coding	fatty acid desaturase 2
ENSG00000275894.1	2.52	1.98	3.29	2.32	RP3-453C12.14	chr20	sense_intronic		--
ENSG00000179044.15	0.05	0.11	0.06	0	EXOC3L1	chr16	protein_coding	exocyst complex component 3-like 1
ENSG00000201675.1	3.13	4.42	2.21	2.84	SNORD32A	chr19	snoRNA	small nucleolar RNA, C/D box 32A
ENSG00000135838.13	0.19	0.19	0.38	0.22	NPL	chr1	protein_coding	N-acetylneuraminate pyruvate lyase (dihydrodipicolinate synthase)
ENSG00000233469.1	0	0	0.11	0	ST6GALNAC4P1	chr13	processed_pseudogene	ST6 (alpha-N-acetyl-neuraminyl-2,3-beta-galactosyl-1,3)-N-acetylgalactosaminide alpha-2,6-sialyltransferase 4 pseudogene 1
ENSG00000100612.13	5.61	5.16	5.37	7.14	DHRS7	chr14	protein_coding	dehydrogenase/reductase (SDR family) member 7
ENSG00000251093.1	0.31	0.76	0.44	0.84	RP11-414H23.3	chr5	lincRNA		--
ENSG00000127419.16	2.38	2.95	2.19	2.15	TMEM175	chr4	protein_coding	transmembrane protein 175
ENSG00000204176.13	0.37	0.28	0.13	0.1	SYT15	chr10	protein_coding	synaptotagmin XV
ENSG00000227028.6	0	0	0	0.01	SLC8A1-AS1	chr2	antisense	SLC8A1 antisense RNA 1
ENSG00000164934.13	14.22	13.79	16.47	14.56	DCAF13	chr8	protein_coding	DDB1 and CUL4 associated factor 13
ENSG00000183474.15	3.24	2.76	3.98	4.22	GTF2H2C	chr5	protein_coding	GTF2H2 family member C
ENSG00000116750.13	13.46	13.22	13.41	13.59	UCHL5	chr1	protein_coding	ubiquitin carboxyl-terminal hydrolase L5
ENSG00000246640.1	0.59	0.58	0.49	0.73	RP11-1094H24.4	chr17	lincRNA		--
ENSG00000160075.11	9.82	9.01	8.46	10.22	SSU72	chr1	protein_coding	SSU72 RNA polymerase II CTD phosphatase homolog (S. cerevisiae)
ENSG00000165475.13	0.83	1.29	1.74	0.99	CRYL1	chr13	protein_coding	crystallin, lambda 1
ENSG00000278769.1	0.13	0.06	0.45	0.32	CTD-2036P10.5	chr15	antisense		--
ENSG00000252652.1	0.27	0.83	0	0	Y_RNA	chr11	misc_RNA		--
ENSG00000112077.15	0.08	0	0.03	0	RHAG	chr6	protein_coding	Rh-associated glycoprotein
ENSG00000238787.2	0.73	0	0	0	AC100800.1	chr8	miRNA		--
ENSG00000256283.1	0	0.04	0	0	METTL8P1	chr12	processed_pseudogene	methyltransferase like 8 pseudogene 1
ENSG00000126453.9	9.73	9.23	9.69	10.44	BCL2L12	chr19	protein_coding	BCL2-like 12 (proline rich)
ENSG00000238886.1	0.32	0	0	0	SNORD121A	chr9	snoRNA	small nucleolar RNA, C/D box 121A
ENSG00000152591.12	0.01	0	0	0	DSPP	chr4	protein_coding	dentin sialophosphoprotein
ENSG00000188428.16	4.58	5.19	4.79	4.29	BLOC1S5	chr6	protein_coding	biogenesis of lysosomal organelles complex-1, subunit 5, muted
ENSG00000249337.2	0	0.17	0	0	SNX18P25	chr4	processed_pseudogene	sorting nexin 18 pseudogene 25
ENSG00000162522.10	30.77	32.31	26.69	28.94	KIAA1522	chr1	protein_coding	KIAA1522
ENSG00000118402.5	0	0.01	0	0	ELOVL4	chr6	protein_coding	ELOVL fatty acid elongase 4
ENSG00000279088.1	9.16	12.06	9.49	8.37	RP11-574K11.24	chr10	TEC		--
ENSG00000066697.14	15.19	15.89	18.73	18.35	MSANTD3	chr9	protein_coding	Myb/SANT-like DNA-binding domain containing 3
ENSG00000203266.2	0	0.03	0	0	RP11-560A15.3	chr20	lincRNA		--
ENSG00000257642.1	1.48	1.55	1.74	1.4	RP11-474B16.1	chr12	antisense		--
ENSG00000139517.7	2.21	2.69	2.5	2.41	LNX2	chr13	protein_coding	ligand of numb-protein X 2
ENSG00000132874.13	0.03	0	0.01	0.01	SLC14A2	chr18	protein_coding	solute carrier family 14 (urea transporter), member 2
ENSG00000254057.1	0.05	0	0.05	0	RP3-388N13.3	chr8	lincRNA		--
ENSG00000165240.17	8.77	9.71	8.02	8.47	ATP7A	chrX	protein_coding	ATPase, Cu++ transporting, alpha polypeptide
ENSG00000131149.17	17.93	18.04	17	18.9	GSE1	chr16	protein_coding	Gse1 coiled-coil protein
ENSG00000223711.1	0.58	0.33	0.59	0.26	AC091633.3	chr3	antisense		--
ENSG00000183735.9	18.88	19.2	20.08	19.91	TBK1	chr12	protein_coding	TANK-binding kinase 1
ENSG00000205143.2	0.04	0	0.02	0.06	ARID3C	chr9	protein_coding	AT rich interactive domain 3C (BRIGHT-like)
ENSG00000231937.1	0	0.14	0	0	RP11-329E24.6	chrX	antisense		--
ENSG00000234624.2	0	0.09	0	0	AC016894.1	chr2	processed_pseudogene		--
ENSG00000100626.16	0.07	0.12	0.04	0.01	GALNT16	chr14	protein_coding	polypeptide N-acetylgalactosaminyltransferase 16
ENSG00000116580.18	9.75	9.6	10.47	9.4	GON4L	chr1	protein_coding	gon-4-like (C. elegans)
ENSG00000251018.2	0	0.14	0	0	HMMR-AS1	chr5	antisense	HMMR antisense RNA 1
ENSG00000116161.17	24.32	22.72	24.8	27.65	CACYBP	chr1	protein_coding	calcyclin binding protein
ENSG00000241959.3	0	0	0.18	0.37	RN7SL76P	chr7	misc_RNA	RNA, 7SL, cytoplasmic 76, pseudogene
ENSG00000150551.10	0.08	0.08	0.19	0.08	LYPD1	chr2	protein_coding	LY6/PLAUR domain containing 1
ENSG00000171533.11	0.01	0.03	0.01	0.01	MAP6	chr11	protein_coding	microtubule-associated protein 6
ENSG00000250427.1	0	0.02	0	0	CTD-3179P9.2	chr5	lincRNA		--
ENSG00000243514.2	0	0	0	0.07	RPL32P33	chr17	processed_pseudogene	ribosomal protein L32 pseudogene 33
ENSG00000133858.15	21.67	22.36	18.68	16.03	ZFC3H1	chr12	protein_coding	zinc finger, C3H1-type containing
ENSG00000233872.1	0.03	0	0	0	AC005033.6	chr2	processed_pseudogene		--
ENSG00000160229.11	1.56	1.07	1.15	1.25	ZNF66	chr19	protein_coding	zinc finger protein 66
ENSG00000227536.1	0.22	0.12	0.05	0.05	SOCS5P4	chrX	processed_pseudogene	suppressor of cytokine signaling 5 pseudogene 4
ENSG00000257955.1	0	0.06	0	0	RP1-228P16.5	chr12	lincRNA		--
ENSG00000116171.16	4.83	5.31	4.76	4.59	SCP2	chr1	protein_coding	sterol carrier protein 2
ENSG00000232453.5	0.41	0.79	0.77	0.48	RP4-794H19.1	chr1	lincRNA		--
ENSG00000105136.19	1.28	1.36	1.15	1.3	ZNF419	chr19	protein_coding	zinc finger protein 419
ENSG00000004455.16	61.29	64.98	61.82	63.98	AK2	chr1	protein_coding	adenylate kinase 2
ENSG00000254852.8	0	0	0.02	0.02	NPIPA2	chr16	protein_coding	nuclear pore complex interacting protein family, member A2
ENSG00000177732.7	7.08	7.83	6.22	5.97	SOX12	chr20	protein_coding	SRY (sex determining region Y)-box 12
ENSG00000228327.2	2.39	2.68	3.04	3.1	RP11-206L10.2	chr1	lincRNA		--
ENSG00000161653.10	0.76	0.7	0.45	0.86	NAGS	chr17	protein_coding	N-acetylglutamate synthase
ENSG00000174125.7	0.37	0.36	0.54	0.42	TLR1	chr4	protein_coding	toll-like receptor 1
ENSG00000159247.12	0.03	0.01	0	0	TUBBP5	chr9	transcribed_unprocessed_pseudogene	tubulin, beta pseudogene 5
ENSG00000223287.1	0	0	0	0.5	RNU6-954P	chr21	snRNA	RNA, U6 small nuclear 954, pseudogene
ENSG00000259933.6	0.42	0.31	0.1	0.1	RP11-304L19.1	chr16	sense_overlapping		--
ENSG00000116497.17	8.32	8.51	7.95	7.01	S100PBP	chr1	protein_coding	S100P binding protein
ENSG00000117174.10	7.65	6.99	8.1	7.85	ZNHIT6	chr1	protein_coding	zinc finger, HIT-type containing 6
ENSG00000166164.15	9.8	11.26	11.95	11.39	BRD7	chr16	protein_coding	bromodomain containing 7
ENSG00000260339.1	0.11	0.05	0.09	0	HEXA-AS1	chr15	antisense	HEXA antisense RNA 1
ENSG00000116525.13	2.54	2.67	2.45	2.93	TRIM62	chr1	protein_coding	tripartite motif containing 62
ENSG00000187867.8	0.03	0.05	0.13	0.01	PALM3	chr19	protein_coding	paralemmin 3
ENSG00000141524.15	6.43	7.11	6.31	6.52	TMC6	chr17	protein_coding	transmembrane channel-like 6
ENSG00000166317.11	0.15	0.22	0.16	0.32	SYNPO2L	chr10	protein_coding	synaptopodin 2-like
ENSG00000275506.1	0	0	0.15	0	CTD-2062A1.2	chr5	processed_pseudogene		--
ENSG00000184481.16	6.38	7.43	5	5.18	FOXO4	chrX	protein_coding	forkhead box O4
ENSG00000166407.13	0.85	1.23	0.51	0.73	LMO1	chr11	protein_coding	LIM domain only 1 (rhombotin 1)
ENSG00000276745.1	0	0	0.26	0.79	AL138726.1	chr6	miRNA		--
ENSG00000228140.1	0.07	0.05	0.08	0.04	RP3-467K16.4	chr1	lincRNA		--
ENSG00000248873.1	0.03	0	0	0	SERBP1P6	chr5	processed_pseudogene	SERPINE1 mRNA binding protein 1 pseudogene 6
ENSG00000183506.16	1.37	1.7	1.5	1.69	PI4KAP2	chr22	transcribed_unprocessed_pseudogene	phosphatidylinositol 4-kinase, catalytic, alpha pseudogene 2
ENSG00000239257.1	0.06	0.39	0.17	0.23	RPL23AP1	chr6	transcribed_processed_pseudogene	ribosomal protein L23a pseudogene 1
ENSG00000169740.13	1.36	0.99	0.91	1.25	ZNF32	chr10	protein_coding	zinc finger protein 32
ENSG00000148834.12	54.56	62	62.51	62.43	GSTO1	chr10	protein_coding	glutathione S-transferase omega 1
ENSG00000278931.1	0.36	0.74	1.18	0.45	bP-2189O9.2	chr21	unprocessed_pseudogene		--
ENSG00000183671.12	0.69	0.48	0.76	1.03	GPR1	chr2	protein_coding	G protein-coupled receptor 1
ENSG00000221634.1	0	0.32	0	0	MIR1276	chr15	miRNA	microRNA 1276
ENSG00000164037.16	0.07	0.01	0	0	SLC9B1	chr4	protein_coding	solute carrier family 9, subfamily B (NHA1, cation proton antiporter 1), member 1
ENSG00000260805.2	0.35	0.27	0.2	0.17	RP11-61J19.5	chr1	lincRNA		--
ENSG00000162923.14	31.61	31.89	32.77	30.95	WDR26	chr1	protein_coding	WD repeat domain 26
ENSG00000279242.1	0.09	0.26	0.09	0.17	RP11-195O1.5	chr10	processed_transcript		--
ENSG00000170848.15	1.28	0.74	1.49	1.04	PSG6	chr19	protein_coding	pregnancy specific beta-1-glycoprotein 6
ENSG00000197599.12	0.17	0.04	0.06	0	CCDC154	chr16	protein_coding	coiled-coil domain containing 154
ENSG00000023191.16	27.77	28.66	28.05	29.6	RNH1	chr11	protein_coding	ribonuclease/angiogenin inhibitor 1
ENSG00000167685.14	4.49	4.04	4.36	5.05	ZNF444	chr19	protein_coding	zinc finger protein 444
ENSG00000278665.1	0.71	0.39	0.65	0.11	RP11-666O2.4	chr16	unprocessed_pseudogene		--
ENSG00000180574.3	0	0.02	0.01	0	EIF2S3L	chr12	protein_coding		--
ENSG00000254635.5	6.52	8.56	7.09	6.8	WAC-AS1	chr10	antisense	WAC antisense RNA 1 (head to head)
ENSG00000130725.7	34.78	31.05	35.18	40.13	UBE2M	chr19	protein_coding	ubiquitin-conjugating enzyme E2M
ENSG00000203950.6	16.14	18.5	14.1	13.52	FAM127B	chrX	protein_coding	family with sequence similarity 127, member B
ENSG00000213830.3	1.26	1.43	1.27	0.85	CFL1P5	chr5	processed_pseudogene	cofilin 1 (non-muscle) pseudogene 5
ENSG00000278469.1	0.09	0	0.18	0	Metazoa_SRP	chr12	misc_RNA		--
ENSG00000123364.4	7.37	8.78	7.24	6.95	HOXC13	chr12	protein_coding	homeobox C13
ENSG00000254002.1	0	0.06	0.12	0	RP11-213G6.2	chr8	lincRNA		--
ENSG00000090432.6	7.33	6.87	7.6	8.47	MUL1	chr1	protein_coding	mitochondrial E3 ubiquitin protein ligase 1
ENSG00000272667.1	0.75	1.18	1.43	0.51	RP11-395A13.2	chr2	lincRNA		--
ENSG00000244252.1	1.14	1.3	0.39	0.34	RP11-495P10.7	chr1	lincRNA		--
ENSG00000090316.15	7.84	7.82	8.3	8.66	MAEA	chr4	protein_coding	macrophage erythroblast attacher
ENSG00000237412.6	0.13	0.17	0.02	0.02	PRSS56	chr2	protein_coding	protease, serine, 56
ENSG00000125652.7	8.42	7.47	6.35	6.22	ALKBH7	chr19	protein_coding	alkB, alkylation repair homolog 7 (E. coli)
ENSG00000166337.9	20.98	21.11	20.29	25.81	TAF10	chr11	protein_coding	TAF10 RNA polymerase II, TATA box binding protein (TBP)-associated factor, 30kDa
ENSG00000223813.2	1	1.42	0.5	0.63	AC007255.8	chr7	antisense		--
ENSG00000166669.13	0.75	0.95	0.83	0.8	ATF7IP2	chr16	protein_coding	activating transcription factor 7 interacting protein 2
ENSG00000154124.4	17.57	18.69	17.23	16.11	OTULIN	chr5	protein_coding	OTU deubiquitinase with linear linkage specificity
ENSG00000264672.5	0.25	0.15	0.25	0.17	SEPT4-AS1	chr17	antisense	SEPT4 antisense RNA 1
ENSG00000174928.15	1.51	1.82	1.49	1.68	C3orf33	chr3	protein_coding	chromosome 3 open reading frame 33
ENSG00000197355.10	12.21	14.28	14.46	12.73	UAP1L1	chr9	protein_coding	UDP-N-acetylglucosamine pyrophosphorylase 1 like 1
ENSG00000163399.15	127.95	128.67	113.13	120.77	ATP1A1	chr1	protein_coding	ATPase, Na+/K+ transporting, alpha 1 polypeptide
ENSG00000267723.1	0	0	0	0.08	CTD-2189E23.1	chr19	lincRNA		--
ENSG00000171657.5	0	0.02	0.02	0.01	GPR82	chrX	protein_coding	G protein-coupled receptor 82
ENSG00000170469.10	3.6	2.14	1.91	1.99	SPATA24	chr5	protein_coding	spermatogenesis associated 24
ENSG00000232938.2	0.38	0.42	0.18	0.25	RPL23AP87	chr17	transcribed_processed_pseudogene	ribosomal protein L23a pseudogene 87
ENSG00000119681.11	1.62	1.62	2.01	1.71	LTBP2	chr14	protein_coding	latent transforming growth factor beta binding protein 2
ENSG00000198730.7	22.17	21.65	22.91	21.55	CTR9	chr11	protein_coding	CTR9, Paf1/RNA polymerase II complex component
ENSG00000259939.1	0.19	0.06	0.19	0.45	RP11-77H9.5	chr16	antisense		--
ENSG00000219433.2	0.27	0.08	0.04	0	BTBD10P2	chr6	processed_pseudogene	BTB (POZ) domain containing 10 pseudogene 2
ENSG00000259431.5	1.54	1.28	1.16	1.31	THTPA	chr14	protein_coding	thiamine triphosphatase
ENSG00000196152.10	2.75	2.41	2.61	2.96	ZNF79	chr9	protein_coding	zinc finger protein 79
ENSG00000154328.15	6.28	5.85	5.89	6.41	NEIL2	chr8	protein_coding	nei endonuclease VIII-like 2 (E. coli)
ENSG00000173085.13	4.42	4.82	6.14	5.53	COQ2	chr4	protein_coding	coenzyme Q2 4-hydroxybenzoate polyprenyltransferase
ENSG00000145416.13	0.07	0.06	0.06	0.09	2022-03-01	chr4	protein_coding	membrane-associated ring finger (C3HC4) 1, E3 ubiquitin protein ligase
ENSG00000135314.12	0.63	0.31	0.41	0.34	KHDC1	chr6	protein_coding	KH homology domain containing 1
ENSG00000177125.5	4.12	4.48	4.59	3.73	ZBTB34	chr9	protein_coding	zinc finger and BTB domain containing 34
ENSG00000123179.13	9.13	9.75	7.72	10.89	EBPL	chr13	protein_coding	emopamil binding protein-like
ENSG00000252770.1	0.42	0	0	0	RNU7-4P	chr12	snRNA	RNA, U7 small nuclear 4 pseudogene
ENSG00000263006.6	0.24	0.25	0.01	0.02	ROCK1P1	chr18	transcribed_unprocessed_pseudogene	Rho-associated, coiled-coil containing protein kinase 1 pseudogene 1
ENSG00000088854.12	1.78	1.64	1.76	1.86	C20orf194	chr20	protein_coding	chromosome 20 open reading frame 194
ENSG00000254459.1	0.27	0.41	0.59	0.23	RP11-91P24.7	chr11	antisense		--
ENSG00000112715.20	44.47	51.55	43.23	41.82	VEGFA	chr6	protein_coding	vascular endothelial growth factor A
ENSG00000242687.2	0.31	0.16	0.47	0.42	AC004893.11	chr7	antisense		--
ENSG00000274897.2	0.09	0.24	0.06	0.03	PANO1	chr11	protein_coding	proapoptotic nucleolar protein 1
ENSG00000049541.10	24.18	25.73	24.04	24.63	RFC2	chr7	protein_coding	replication factor C (activator 1) 2, 40kDa
ENSG00000280355.1	2.27	2.4	2.44	2.7	RP11-119F19.5	chr10	TEC		--
ENSG00000236719.2	0.02	0	0	0	OVAAL	chr1	lincRNA	ovarian adenocarcinoma amplified long non-coding RNA
ENSG00000113966.9	1.78	1.68	1.62	1.58	ARL6	chr3	protein_coding	ADP-ribosylation factor-like 6
ENSG00000259976.1	2.86	3.51	2.97	2.95	RP11-553L6.5	chr3	lincRNA		--
ENSG00000218418.2	0.08	0.01	0	0.01	RP11-296E7.1	chr6	processed_pseudogene		--
ENSG00000131067.16	0.04	0.01	0.03	0.03	GGT7	chr20	protein_coding	gamma-glutamyltransferase 7
ENSG00000221953.5	0.21	0.25	0.29	0.27	C1orf229	chr1	lincRNA	chromosome 1 open reading frame 229
ENSG00000167332.7	0.03	0	0.02	0.03	OR51E2	chr11	protein_coding	olfactory receptor, family 51, subfamily E, member 2
ENSG00000186615.10	1.14	1.06	0.93	1.14	KTN1-AS1	chr14	antisense	KTN1 antisense RNA 1
ENSG00000088367.20	11.4	10.51	11.14	11.4	EPB41L1	chr20	protein_coding	erythrocyte membrane protein band 4.1-like 1
ENSG00000167945.1	0.07	0	0	0	PRR25	chr16	protein_coding	proline rich 25
ENSG00000162928.8	3.47	4.57	3.59	3.41	PEX13	chr2	protein_coding	peroxisomal biogenesis factor 13
ENSG00000197043.13	29.75	30.32	28.41	28.91	ANXA6	chr5	protein_coding	annexin A6
ENSG00000125449.6	1.97	2.17	2.46	2.02	ARMC7	chr17	protein_coding	armadillo repeat containing 7
ENSG00000155980.11	0.01	0.01	0.01	0.02	KIF5A	chr12	protein_coding	kinesin family member 5A
ENSG00000086758.15	60.86	56.58	61.64	56.14	HUWE1	chrX	protein_coding	HECT, UBA and WWE domain containing 1, E3 ubiquitin protein ligase
ENSG00000204839.8	10.28	8.92	9.18	10.56	MROH6	chr8	protein_coding	maestro heat-like repeat family member 6
ENSG00000268746.1	0.15	0.39	0	0.23	CTD-2571L23.8	chr19	lincRNA		--
ENSG00000266667.1	0	0.1	0	0	RP11-849N15.4	chr17	lincRNA		--
ENSG00000268043.7	2.65	2.77	2.78	2.63	NBPF12	chr1	protein_coding	neuroblastoma breakpoint family, member 12
ENSG00000201558.1	0.64	1.29	0	0.81	RNVU1-6	chr1	snRNA	RNA, variant U1 small nuclear 6
ENSG00000265010.1	0	0	0.5	0.17	RP11-661C3.2	chr17	sense_intronic		--
ENSG00000236700.5	0.05	0.04	0.14	0.09	LINC01010	chr6	lincRNA	long intergenic non-protein coding RNA 1010
ENSG00000271659.1	0.66	0.22	0.72	0.06	RP11-435O5.4	chr9	antisense		--
ENSG00000172922.8	9.75	10.93	10.1	9.27	RNASEH2C	chr11	protein_coding	ribonuclease H2, subunit C
ENSG00000137801.10	16.3	10.32	25.83	23.6	THBS1	chr15	protein_coding	thrombospondin 1
ENSG00000217648.1	0.07	0.33	0.23	0.3	RP1-95L4.4	chr6	processed_pseudogene		--
ENSG00000271105.1	0.19	0.34	0	0.2	SCML2P2	chr16	processed_pseudogene	SCML2 pseudogene 2
ENSG00000173706.12	10.95	9.98	10.44	10.7	HEG1	chr3	protein_coding	heart development protein with EGF-like domains 1
ENSG00000115425.13	0.54	0.64	0.24	0.62	PECR	chr2	protein_coding	peroxisomal trans-2-enoyl-CoA reductase
ENSG00000262294.1	0	0	0.14	0	RP11-1260E13.2	chr17	antisense		--
ENSG00000271973.1	0.38	0.19	0	0	RP11-572O6.1	chr3	lincRNA		--
ENSG00000049449.8	41.03	41.66	35.16	39.23	RCN1	chr11	protein_coding	reticulocalbin 1, EF-hand calcium binding domain
ENSG00000269038.1	0.47	0	0.12	0.12	AP001462.6	chr11	lincRNA		--
ENSG00000224799.1	0.16	0.08	0.54	0	RP11-445O16.3	chrX	antisense		--
ENSG00000166825.13	91.39	75.78	110.58	108.92	ANPEP	chr15	protein_coding	alanyl (membrane) aminopeptidase
ENSG00000110696.9	42.7	39.96	44.26	42.73	C11orf58	chr11	protein_coding	chromosome 11 open reading frame 58
ENSG00000180769.8	0.03	0.05	0.02	0.07	WDFY3-AS2	chr4	processed_transcript	WDFY3 antisense RNA 2
ENSG00000271447.5	0.24	0.37	0.04	0	MMP28	chr17	protein_coding	matrix metallopeptidase 28
ENSG00000066379.14	23.63	30.14	29.85	26.22	ZNRD1	chr6	protein_coding	zinc ribbon domain containing 1
ENSG00000164509.13	0.14	0.13	0.11	0.12	IL31RA	chr5	protein_coding	interleukin 31 receptor A
ENSG00000153187.16	117.91	110.71	127.04	136.52	HNRNPU	chr1	protein_coding	heterogeneous nuclear ribonucleoprotein U (scaffold attachment factor A)
ENSG00000278615.4	9.9	9.55	11.67	11.63	C11orf98	chr11	protein_coding	chromosome 11 open reading frame 98
ENSG00000103415.11	13.24	11.66	13.28	13.9	HMOX2	chr16	protein_coding	heme oxygenase 2
ENSG00000162174.12	3.84	3.38	3.19	2.99	ASRGL1	chr11	protein_coding	asparaginase like 1
ENSG00000187944.2	0.09	0	0	0	C2orf66	chr2	protein_coding	chromosome 2 open reading frame 66
ENSG00000279539.1	0.17	0.04	0.21	0.24	AC006486.10	chr19	TEC		--
ENSG00000012504.13	0.02	0	0.02	0	NR1H4	chr12	protein_coding	nuclear receptor subfamily 1, group H, member 4
ENSG00000243284.1	0.03	0.09	0.12	0.03	VSIG8	chr1	protein_coding	V-set and immunoglobulin domain containing 8
ENSG00000253768.1	0.12	0	0	0	CTB-33O18.1	chr5	lincRNA		--
ENSG00000213949.8	8.41	9.14	8.98	7.84	ITGA1	chr5	protein_coding	integrin, alpha 1
ENSG00000213742.6	1.06	1.55	1.15	1.13	ZNF337-AS1	chr20	antisense	ZNF337 antisense RNA 1
ENSG00000203814.6	4.08	4.53	2.82	2.99	HIST2H2BF	chr1	protein_coding	histone cluster 2, H2bf
ENSG00000070808.15	0.18	0.11	0.07	0.04	CAMK2A	chr5	protein_coding	calcium/calmodulin-dependent protein kinase II alpha
ENSG00000276390.1	0.66	1.28	1.13	0.67	RP1-197B17.5	chr12	sense_intronic		--
ENSG00000267547.1	0.34	0	0.3	0.3	RP11-686D22.4	chr17	lincRNA		--
ENSG00000159063.12	31.2	30.09	34.91	35.35	ALG8	chr11	protein_coding	ALG8, alpha-1,3-glucosyltransferase
ENSG00000267309.1	2.1	1.64	1.93	1.72	CTD-2630F21.1	chr19	antisense		--
ENSG00000130653.15	0.61	0.56	0.57	0.57	PNPLA7	chr9	protein_coding	patatin-like phospholipase domain containing 7
ENSG00000148468.16	2.15	1.68	1.93	2.38	FAM171A1	chr10	protein_coding	family with sequence similarity 171, member A1
ENSG00000264535.1	0.83	0.28	0	0.28	AC093788.1	chr4	miRNA		--
ENSG00000120451.10	11.23	10.06	11.7	10.72	SNX19	chr11	protein_coding	sorting nexin 19
ENSG00000168813.16	7.64	8.01	7.55	7.68	ZNF507	chr19	protein_coding	zinc finger protein 507
ENSG00000170836.11	3.88	3.9	3.93	4.51	PPM1D	chr17	protein_coding	protein phosphatase, Mg2+/Mn2+ dependent, 1D
ENSG00000162458.12	7.18	6.53	6.29	6.52	FBLIM1	chr1	protein_coding	filamin binding LIM protein 1
ENSG00000230587.1	0.06	0	0	0.06	AC093609.1	chr2	lincRNA		--
ENSG00000274667.1	0.39	0.51	0.31	0.59	RP11-31H5.3	chr15	sense_intronic		--
ENSG00000182118.5	0.51	0.3	0.34	0.16	FAM89A	chr1	protein_coding	family with sequence similarity 89, member A
ENSG00000164442.9	24.72	22.97	24.93	31.3	CITED2	chr6	protein_coding	Cbp/p300-interacting transactivator, with Glu/Asp-rich carboxy-terminal domain, 2
ENSG00000100129.17	31.19	35.22	31.88	31.2	EIF3L	chr22	protein_coding	eukaryotic translation initiation factor 3, subunit L
ENSG00000273840.1	0	0.03	0	0	AL078471.5	chr21	processed_transcript		--
ENSG00000268858.2	6.09	4.95	4.26	4.3	RP4-591C20.9	chr20	antisense		--
ENSG00000135090.13	7.55	7.45	5.64	6.68	TAOK3	chr12	protein_coding	TAO kinase 3
ENSG00000065183.15	11.05	11.44	11.7	12.09	WDR3	chr1	protein_coding	WD repeat domain 3
ENSG00000167862.9	19.6	19.99	22.57	22.3	ICT1	chr17	protein_coding	immature colon carcinoma transcript 1
ENSG00000220988.1	1.44	2.62	1.17	1.46	SNORD88C	chr19	snoRNA	small nucleolar RNA, C/D box 88C
ENSG00000026103.19	5.85	5.19	7.25	5.93	FAS	chr10	protein_coding	Fas cell surface death receptor
ENSG00000122861.15	3.11	3.68	2.15	2.1	PLAU	chr10	protein_coding	plasminogen activator, urokinase
ENSG00000167280.16	4.8	5	5.1	4.99	ENGASE	chr17	protein_coding	endo-beta-N-acetylglucosaminidase
ENSG00000136630.12	5.64	4	4.26	5.12	HLX	chr1	protein_coding	H2.0-like homeobox
ENSG00000184292.6	2.55	2.15	2.91	2.75	TACSTD2	chr1	protein_coding	tumor-associated calcium signal transducer 2
ENSG00000267222.1	0	0.12	0	0	RP11-194N12.2	chr17	sense_intronic		--
ENSG00000072506.12	57.72	54.39	59.43	62.84	HSD17B10	chrX	protein_coding	hydroxysteroid (17-beta) dehydrogenase 10
ENSG00000272990.1	2.33	2.35	2.09	0.57	RP11-305K5.1	chr3	antisense		--
ENSG00000223714.1	0	0	0.22	0.41	RP5-1172N10.2	chrX	lincRNA		--
ENSG00000234694.1	0.56	0.36	0.6	0.36	RP1-92O14.3	chr1	antisense		--
ENSG00000187796.13	0.25	0.14	0.07	0.41	CARD9	chr9	protein_coding	caspase recruitment domain family, member 9
ENSG00000078070.11	6.5	7.65	5.01	5.26	MCCC1	chr3	protein_coding	methylcrotonoyl-CoA carboxylase 1 (alpha)
ENSG00000183044.11	0.01	0.03	0.04	0.02	ABAT	chr16	protein_coding	4-aminobutyrate aminotransferase
ENSG00000278002.1	0	0	0	0.06	RP11-596C23.2	chr14	lincRNA		--
ENSG00000199179.2	0	0	0.25	0.49	MIRLET7I	chr12	miRNA	microRNA let-7i
ENSG00000225171.2	0.28	0.52	0.52	0.69	DUTP6	chr1	processed_pseudogene	deoxyuridine triphosphatase pseudogene 6
ENSG00000231307.1	0.15	0.04	0.08	0.15	RPS3P2	chr20	processed_pseudogene	ribosomal protein S3 pseudogene 2
ENSG00000228404.1	0	0.1	0	0	AP001468.58	chr21	antisense		--
ENSG00000163807.5	10.59	11.64	10.63	9.95	KIAA1143	chr3	protein_coding	KIAA1143
ENSG00000180628.14	8.11	8.91	7.52	7.42	PCGF5	chr10	protein_coding	polycomb group ring finger 5
ENSG00000119866.20	0.05	0.03	0.04	0.01	BCL11A	chr2	protein_coding	B-cell CLL/lymphoma 11A (zinc finger protein)
ENSG00000204519.10	1.13	0.91	1.06	1	ZNF551	chr19	protein_coding	zinc finger protein 551
ENSG00000145491.11	0.41	0.82	0.54	0.52	ROPN1L	chr5	protein_coding	rhophilin associated tail protein 1-like
ENSG00000279905.1	0	0.02	0.02	0	RP11-117L5.1	chr12	TEC		--
ENSG00000255071.3	0	0.07	0	0	SAA2-SAA4	chr11	protein_coding	SAA2-SAA4 readthrough
ENSG00000146409.10	3.34	3.93	4.46	2.85	SLC18B1	chr6	protein_coding	solute carrier family 18, subfamily B, member 1
ENSG00000171540.7	0.01	0	0	0	OTP	chr5	protein_coding	orthopedia homeobox
ENSG00000225945.1	0.06	0	0	0.06	RP3-441A12.1	chr6	antisense		--
ENSG00000151239.13	63.92	64.2	68.28	70.29	TWF1	chr12	protein_coding	twinfilin actin binding protein 1
ENSG00000259595.1	0.08	0	0	0	RP11-516C1.1	chr15	antisense		--
ENSG00000206910.1	2.44	0.95	0.19	1.33	SNORA29	chr6	snoRNA	small nucleolar RNA, H/ACA box 29
ENSG00000088002.11	0.06	0.05	0.06	0.09	SULT2B1	chr19	protein_coding	sulfotransferase family, cytosolic, 2B, member 1
ENSG00000185262.8	14.02	13.87	11.5	13.2	UBALD2	chr17	protein_coding	UBA-like domain containing 2
ENSG00000256314.1	0.05	0	0	0	RP11-338E21.3	chr12	antisense		--
ENSG00000280037.1	0	0.1	0.05	0.41	RP11-434P11.1	chr2	TEC		--
ENSG00000230383.1	0.06	0.03	0.09	0	AC009245.3	chr7	processed_pseudogene		--
ENSG00000231762.1	0	0.02	0	0	RP11-354K4.1	chr6	processed_pseudogene		--
ENSG00000205707.10	2.81	2.41	2.3	2.82	LYRM5	chr12	protein_coding	LYR motif containing 5
ENSG00000264364.2	9.62	8.37	10.06	9.26	DYNLL2	chr17	protein_coding	dynein, light chain, LC8-type 2
ENSG00000184194.5	0.33	0.54	0.38	0.34	GPR173	chrX	protein_coding	G protein-coupled receptor 173
ENSG00000266306.1	0.4	0.26	0.48	0.2	CTD-2008P7.6	chr17	unprocessed_pseudogene		--
ENSG00000068745.14	10.39	11.8	11.64	10.96	IP6K2	chr3	protein_coding	inositol hexakisphosphate kinase 2
ENSG00000169660.15	0.9	1.14	1	1.2	HEXDC	chr17	protein_coding	hexosaminidase (glycosyl hydrolase family 20, catalytic domain) containing
ENSG00000138160.5	22.1	24.49	22.69	24.08	KIF11	chr10	protein_coding	kinesin family member 11
ENSG00000166225.8	4.2	4.58	4.78	5	FRS2	chr12	protein_coding	fibroblast growth factor receptor substrate 2
ENSG00000272764.1	0.19	0.19	0.48	0.58	RP11-318E3.9	chr10	lincRNA		--
ENSG00000143228.12	19.91	24.74	20.65	21.99	NUF2	chr1	protein_coding	NUF2, NDC80 kinetochore complex component
ENSG00000105447.12	5.85	4.55	4.83	5.79	GRWD1	chr19	protein_coding	glutamate-rich WD repeat containing 1
ENSG00000278969.1	0.01	0	0	0	RP11-662I13.3	chr12	TEC		--
ENSG00000196498.13	65.53	67.3	65.26	65.07	NCOR2	chr12	protein_coding	nuclear receptor corepressor 2
ENSG00000095209.11	3.77	3.9	4.01	4.08	TMEM38B	chr9	protein_coding	transmembrane protein 38B
ENSG00000224722.3	0	0.08	0.17	0	RP11-255B23.1	chr8	processed_pseudogene		--
ENSG00000166797.10	17.52	19.26	17.81	18.36	FAM96A	chr15	protein_coding	family with sequence similarity 96, member A
ENSG00000253092.1	0.4	0.67	0.4	0.13	SNORA81	chr3	snoRNA	small nucleolar RNA, H/ACA box 81
ENSG00000272076.1	0.09	0	0.32	0.14	RP11-11C20.3	chr8	lincRNA		--
ENSG00000277491.1	0.27	0	0.16	0	RP11-676J12.9	chr17	lincRNA		--
ENSG00000226963.1	0.14	0	0	0	AC078883.4	chr2	antisense		--
ENSG00000079435.9	3.03	3.04	1.9	1.85	LIPE	chr19	protein_coding	lipase, hormone-sensitive
ENSG00000144959.9	11.91	9.9	12.99	15.42	NCEH1	chr3	protein_coding	neutral cholesterol ester hydrolase 1
ENSG00000274589.1	0	0	0.09	0	Metazoa_SRP	chr11	misc_RNA		--
ENSG00000243251.5	5.9	5.97	5.94	6.69	PGBD3	chr10	protein_coding	piggyBac transposable element derived 3
ENSG00000169962.4	0.69	1.06	0.77	0.86	TAS1R3	chr1	protein_coding	taste receptor, type 1, member 3
ENSG00000261428.2	0.25	0.44	0.31	0.25	RP11-16P6.1	chr2	antisense		--
ENSG00000251520.1	0.15	0	0	0	RP11-46A10.6	chr1	unprocessed_pseudogene		--
ENSG00000171403.9	0.57	0.27	0.42	0.71	KRT9	chr17	protein_coding	keratin 9, type I
ENSG00000134551.12	0	0.18	0	0	PRH2	chr12	protein_coding	proline-rich protein HaeIII subfamily 2
ENSG00000257588.1	0.02	0	0	0	RP11-469H8.6	chr12	antisense		--
ENSG00000198399.14	6.02	5.34	6.16	6.41	ITSN2	chr2	protein_coding	intersectin 2
ENSG00000163166.13	39.83	37.27	40.24	40.76	IWS1	chr2	protein_coding	IWS1 homolog (S. cerevisiae)
ENSG00000110651.11	30.26	31.16	31.4	32.42	CD81	chr11	protein_coding	CD81 molecule
ENSG00000229950.1	0.48	0.56	0.39	0.83	TFAP2A-AS1	chr6	antisense	TFAP2A antisense RNA 1
ENSG00000257283.1	0	0	0.15	0.15	RP11-1060G2.1	chr12	antisense		--
ENSG00000203279.3	1.11	1.18	1.09	1.15	RP11-498P14.5	chr9	lincRNA		--
ENSG00000164818.15	20.67	18.35	18.25	18.8	DNAAF5	chr7	protein_coding	dynein, axonemal, assembly factor 5
ENSG00000107968.9	3.2	2.99	2.34	3.26	MAP3K8	chr10	protein_coding	mitogen-activated protein kinase kinase kinase 8
ENSG00000012963.13	7.71	7.49	7.56	8.08	UBR7	chr14	protein_coding	ubiquitin protein ligase E3 component n-recognin 7 (putative)
ENSG00000158470.5	22.58	21.13	21.97	21.74	B4GALT5	chr20	protein_coding	UDP-Gal:betaGlcNAc beta 1,4- galactosyltransferase, polypeptide 5
ENSG00000235010.1	0.1	0	0	0.1	RP11-140A10.3	chr10	antisense		--
ENSG00000226237.1	0.04	0.07	0.05	0.05	RP11-276H19.1	chr9	lincRNA		--
ENSG00000276110.1	0.18	0.11	0.07	0	RP4-790G17.7	chr1	antisense		--
ENSG00000143742.12	96.69	103.92	94	94.75	SRP9	chr1	protein_coding	signal recognition particle 9kDa
ENSG00000204388.6	26.9	22.65	27.37	31.79	HSPA1B	chr6	protein_coding	heat shock 70kDa protein 1B
ENSG00000223111.1	0.39	0	0	0.13	SNORA74	chr10	snoRNA		--
ENSG00000272181.1	0	0.44	0	0.13	RP11-245J9.6	chr3	antisense		--
ENSG00000233665.8	0	0.02	0	0	RP11-523O18.5	chr10	processed_transcript		--
ENSG00000085563.14	0.59	0.54	0.62	0.63	ABCB1	chr7	protein_coding	ATP-binding cassette, sub-family B (MDR/TAP), member 1
ENSG00000197928.10	0.09	0.05	0.08	0.03	ZNF677	chr19	protein_coding	zinc finger protein 677
ENSG00000272630.1	0.44	0.41	0.53	0.33	RP11-344N10.5	chr10	lincRNA		--
ENSG00000131697.17	5.14	5.1	4.22	4.7	NPHP4	chr1	protein_coding	nephronophthisis 4
ENSG00000264730.1	0	0.28	0	0	AC017028.4	chr2	miRNA		--
ENSG00000206922.1	0	0	0.25	0	RNU6-80P	chr13	snRNA	RNA, U6 small nuclear 80, pseudogene
ENSG00000003137.8	3.81	2.79	4.07	4.09	CYP26B1	chr2	protein_coding	cytochrome P450, family 26, subfamily B, polypeptide 1
ENSG00000259038.1	0	0	0	0.1	CTD-2325P2.4	chr14	antisense		--
ENSG00000274500.1	0.8	0	0	0	MESTIT1_3	chr7	misc_RNA		--
ENSG00000201470.1	0.55	0	0.28	0.55	RNY4P7	chr2	misc_RNA	RNA, Ro-associated Y4 pseudogene 7
ENSG00000171016.11	1.46	1.94	1.53	1.8	PYGO1	chr15	protein_coding	pygopus family PHD finger 1
ENSG00000202111.1	0	0.3	0	0	VTRNA1-2	chr5	misc_RNA	vault RNA 1-2
ENSG00000227081.5	5.36	4.78	4.37	3.33	RP11-543P15.1	chr12	processed_pseudogene		--
ENSG00000231327.1	0.36	0.2	0.76	0.56	AC016700.5	chr2	lincRNA		--
ENSG00000163347.5	15.64	13.48	15.24	16	CLDN1	chr3	protein_coding	claudin 1
ENSG00000173933.19	6.47	6.91	6.95	7.48	RBM4	chr11	protein_coding	RNA binding motif protein 4
ENSG00000172667.10	2.91	3.09	2.94	2.92	ZMAT3	chr3	protein_coding	zinc finger, matrin-type 3
ENSG00000111786.8	64.19	65.22	65.86	77.12	SRSF9	chr12	protein_coding	serine/arginine-rich splicing factor 9
ENSG00000274366.1	1.04	0	2.1	0.79	AC244021.1	chr1	miRNA		--
ENSG00000133657.14	28.71	25.48	33.07	32.53	ATP13A3	chr3	protein_coding	ATPase type 13A3
ENSG00000176383.8	0.55	0.67	0.61	0.8	B3GNT4	chr12	protein_coding	UDP-GlcNAc:betaGal beta-1,3-N-acetylglucosaminyltransferase 4
ENSG00000260249.2	0	0	0.03	0	RP11-401P9.5	chr16	antisense		--
ENSG00000160145.15	0.15	0.15	0.11	0.09	KALRN	chr3	protein_coding	kalirin, RhoGEF kinase
ENSG00000108587.14	6.05	5.47	6.44	7.12	GOSR1	chr17	protein_coding	golgi SNAP receptor complex member 1
ENSG00000269604.1	0	0	0	0.01	AC005523.2	chr19	antisense		--
ENSG00000213977.7	31.16	30.41	36.26	35.55	TAX1BP3	chr17	protein_coding	Tax1 (human T-cell leukemia virus type I) binding protein 3
ENSG00000257165.5	0.04	0.07	0	0	RP11-171L9.1	chr12	lincRNA		--
ENSG00000128849.10	0.05	0.07	0.03	0.1	CGNL1	chr15	protein_coding	cingulin-like 1
ENSG00000244300.2	3.65	2.34	2.47	3.21	GATA2-AS1	chr3	antisense	GATA2 antisense RNA 1
ENSG00000145214.13	1.5	1.99	1.17	1.38	DGKQ	chr4	protein_coding	diacylglycerol kinase, theta 110kDa
ENSG00000153048.10	20.73	24.41	18.16	18.35	CARHSP1	chr16	protein_coding	calcium regulated heat stable protein 1, 24kDa
ENSG00000250448.1	0	0	0.01	0	RP11-19O2.2	chr5	antisense		--
ENSG00000265407.1	0.36	0	0.37	0	MIR4324	chr19	miRNA	microRNA 4324
ENSG00000229556.2	0.03	0.05	0.05	0.04	RP11-363G2.4	chr13	lincRNA		--
ENSG00000175602.3	15.31	15.5	15.29	16.21	CCDC85B	chr11	protein_coding	coiled-coil domain containing 85B
ENSG00000240758.2	1.51	3.16	3.37	2.65	RP11-155G14.6	chr7	processed_transcript		--
ENSG00000169118.15	5.15	5.21	5.03	5.23	CSNK1G1	chr15	protein_coding	casein kinase 1, gamma 1
ENSG00000170153.10	0.97	1.38	1.08	1.02	RNF150	chr4	protein_coding	ring finger protein 150
ENSG00000169032.9	20.98	20.46	20.33	22.01	MAP2K1	chr15	protein_coding	mitogen-activated protein kinase kinase 1
ENSG00000110719.9	23.27	27.73	21.26	23.17	TCIRG1	chr11	protein_coding	T-cell, immune regulator 1, ATPase, H+ transporting, lysosomal V0 subunit A3
ENSG00000156802.12	31.41	30.33	30.97	31.47	ATAD2	chr8	protein_coding	ATPase family, AAA domain containing 2
ENSG00000234678.1	3.94	5.02	3.48	2.05	RP11-465N4.4	chr1	antisense		--
ENSG00000129354.11	6.16	7.15	9.09	7.9	AP1M2	chr19	protein_coding	adaptor-related protein complex 1, mu 2 subunit
ENSG00000197380.10	0.03	0.02	0.01	0.03	DACT3	chr19	protein_coding	dishevelled-binding antagonist of beta-catenin 3
ENSG00000135821.16	9.43	10.51	8.43	9.59	GLUL	chr1	protein_coding	glutamate-ammonia ligase
ENSG00000029363.15	24.83	22.44	25.27	26.94	BCLAF1	chr6	protein_coding	BCL2-associated transcription factor 1
ENSG00000132646.10	54.52	53.87	49.66	50.1	PCNA	chr20	protein_coding	proliferating cell nuclear antigen
ENSG00000127022.14	247.08	244.01	251.65	260.98	CANX	chr5	protein_coding	calnexin
ENSG00000251685.3	0.02	0	0	0	UGT2B27P	chr4	unprocessed_pseudogene	UDP glucuronosyltransferase 2 family, polypeptide B27 pseudogene
ENSG00000162419.12	2.67	2.68	2.66	2.81	GMEB1	chr1	protein_coding	glucocorticoid modulatory element binding protein 1
ENSG00000206417.8	0.44	0.58	0.47	0.34	H1FX-AS1	chr3	antisense	H1FX antisense RNA 1
ENSG00000129351.17	44.2	42.44	42.11	43.27	ILF3	chr19	protein_coding	interleukin enhancer binding factor 3, 90kDa
ENSG00000243854.3	0.09	0	0.27	0.27	RN7SL67P	chr12	misc_RNA	RNA, 7SL, cytoplasmic 67, pseudogene
ENSG00000016391.10	0.91	0.86	0.81	0.77	CHDH	chr3	protein_coding	choline dehydrogenase
ENSG00000168778.11	7.21	7.36	6.47	6.51	TCTN2	chr12	protein_coding	tectonic family member 2
ENSG00000237343.1	0	0.17	0.42	0	RP11-763B22.4	chr1	lincRNA		--
ENSG00000154845.15	26.27	27.06	28.84	30.43	PPP4R1	chr18	protein_coding	protein phosphatase 4, regulatory subunit 1
ENSG00000163638.13	0	0	0.01	0	ADAMTS9	chr3	protein_coding	ADAM metallopeptidase with thrombospondin type 1 motif, 9
ENSG00000163827.12	0.05	0.09	0.06	0.05	LRRC2	chr3	protein_coding	leucine rich repeat containing 2
ENSG00000145391.13	8.43	8.63	8.23	8.33	SETD7	chr4	protein_coding	SET domain containing (lysine methyltransferase) 7
ENSG00000171557.16	0.1	0.09	0.16	0.26	FGG	chr4	protein_coding	fibrinogen gamma chain
ENSG00000280402.1	0.02	0.24	0.05	0.07	RP11-20I23.10	chr16	TEC		--
ENSG00000101940.17	6.37	6.83	5.96	6.8	WDR13	chrX	protein_coding	WD repeat domain 13
ENSG00000229659.1	1.44	1.7	1.7	0.24	RP11-345K20.2	chr10	processed_pseudogene		--
ENSG00000254985.1	0.32	0.19	0.38	0.14	RSF1-IT2	chr11	sense_intronic	RSF1 intronic transcript 2
ENSG00000235411.1	0.02	0	0	0	AC007041.2	chr2	processed_pseudogene		--
ENSG00000139973.15	0	0	0.01	0.01	SYT16	chr14	protein_coding	synaptotagmin XVI
ENSG00000173727.11	13.74	17.02	12.69	12.48	CMB9-22P13.1	chr11	lincRNA		--
ENSG00000184319.15	3.26	2.38	3.04	3.17	RPL23AP82	chr22	transcribed_unprocessed_pseudogene	ribosomal protein L23a pseudogene 82
ENSG00000201801.1	0.22	0.88	0	0.22	RNU5E-4P	chr1	snRNA	RNA, U5E small nuclear 4, pseudogene
ENSG00000131748.15	10.18	9.68	11.1	10.74	STARD3	chr17	protein_coding	StAR-related lipid transfer (START) domain containing 3
ENSG00000213923.10	34.36	34.72	32.28	34.89	CSNK1E	chr22	protein_coding	casein kinase 1, epsilon
ENSG00000246985.7	0.19	0.22	0.38	0.39	SOCS2-AS1	chr12	processed_transcript	SOCS2 antisense RNA 1
ENSG00000218426.5	0.82	1.19	0.53	0.59	RP11-475C16.1	chr6	processed_pseudogene		--
ENSG00000143847.15	6.73	8.02	6.49	6.03	PPFIA4	chr1	protein_coding	protein tyrosine phosphatase, receptor type, f polypeptide (PTPRF), interacting protein (liprin), alpha 4
ENSG00000159674.11	4.9	6.21	4.51	4.62	SPON2	chr4	protein_coding	spondin 2, extracellular matrix protein
ENSG00000228478.1	0	0.2	0.05	0	RP1-290I10.3	chr6	lincRNA		--
ENSG00000165661.15	27.79	26.83	27.22	29.04	QSOX2	chr9	protein_coding	quiescin Q6 sulfhydryl oxidase 2
ENSG00000110031.12	1.07	0.82	0.99	1.24	LPXN	chr11	protein_coding	leupaxin
ENSG00000164591.13	0	0	0.03	0	MYOZ3	chr5	protein_coding	myozenin 3
ENSG00000060140.8	0	0	0.04	0.02	STYK1	chr12	protein_coding	serine/threonine/tyrosine kinase 1
ENSG00000265121.1	0	0.18	0	0	RP11-285E9.5	chr17	lincRNA		--
ENSG00000001629.9	19.04	19.34	17.9	18.28	ANKIB1	chr7	protein_coding	ankyrin repeat and IBR domain containing 1
ENSG00000169894.17	0.88	0.89	1.14	0.88	MUC3A	chr7	protein_coding	mucin 3A, cell surface associated
ENSG00000173273.15	9.78	9.85	9.11	9.05	TNKS	chr8	protein_coding	tankyrase, TRF1-interacting ankyrin-related ADP-ribose polymerase
ENSG00000261093.1	0	0	0.01	0.09	CTD-3126B10.1	chr16	antisense		--
ENSG00000234129.7	0.41	0.69	0.31	0.4	RP11-120D5.1	chrX	lincRNA		--
ENSG00000204922.4	2.75	1.96	2.71	3.52	UQCC3	chr11	protein_coding	ubiquinol-cytochrome c reductase complex assembly factor 3
ENSG00000149633.11	0.08	0.06	0.28	0.13	KIAA1755	chr20	protein_coding	KIAA1755
ENSG00000152782.16	1.39	1.28	1.61	1.49	PANK1	chr10	protein_coding	pantothenate kinase 1
ENSG00000197119.12	6.75	7.25	4.85	4.85	SLC25A29	chr14	protein_coding	solute carrier family 25 (mitochondrial carnitine/acylcarnitine carrier), member 29
ENSG00000095485.16	9.04	8.97	9.46	10.03	CWF19L1	chr10	protein_coding	CWF19-like 1, cell cycle control (S. pombe)
ENSG00000108784.9	7.64	8.11	7.03	6.28	NAGLU	chr17	protein_coding	N-acetylglucosaminidase, alpha
ENSG00000105825.11	1.01	0.85	1.66	1.19	TFPI2	chr7	protein_coding	tissue factor pathway inhibitor 2
ENSG00000113248.5	0.02	0.01	0.03	0.03	PCDHB15	chr5	protein_coding	protocadherin beta 15
ENSG00000127720.7	0.88	0.87	0.81	0.52	METTL25	chr12	protein_coding	methyltransferase like 25
ENSG00000281333.1	0.11	0.38	0.16	0.48	RP11-900F13.3	chr12	antisense		--
ENSG00000143226.13	0.27	0.24	0.08	0.1	FCGR2A	chr1	protein_coding	Fc fragment of IgG, low affinity IIa, receptor (CD32)
ENSG00000164885.12	5.23	6.38	5.39	6.08	CDK5	chr7	protein_coding	cyclin-dependent kinase 5
ENSG00000174238.14	16.15	14.79	15.5	16.11	PITPNA	chr17	protein_coding	phosphatidylinositol transfer protein, alpha
ENSG00000164088.17	2.66	3.24	2.21	2.35	PPM1M	chr3	protein_coding	protein phosphatase, Mg2+/Mn2+ dependent, 1M
ENSG00000151233.10	4.29	4.15	4.12	4.39	GXYLT1	chr12	protein_coding	glucoside xylosyltransferase 1
ENSG00000274308.1	0.16	0	0.13	0.07	RP11-19G24.1	chr17	processed_pseudogene		--
ENSG00000245105.2	0.62	0.62	0.42	0.12	A2M-AS1	chr12	antisense	A2M antisense RNA 1 (head to head)
ENSG00000259098.1	2.92	2.31	2.61	2.5	RP11-603B24.2	chr15	processed_pseudogene		--
ENSG00000229642.1	0	0.17	0	0	AC027119.1	chr3	lincRNA		--
ENSG00000259264.5	0.17	0.46	0.25	0.12	RP11-60L3.1	chr15	antisense		--
ENSG00000170190.15	5.09	4.02	5.02	4.78	SLC16A5	chr17	protein_coding	solute carrier family 16 (monocarboxylate transporter), member 5
ENSG00000275221.1	6.75	4.72	2.43	3.92	HIST1H2AK	chr6	protein_coding	histone cluster 1, H2ak
ENSG00000126767.17	21.27	19.53	21.25	20.56	ELK1	chrX	protein_coding	ELK1, member of ETS oncogene family
ENSG00000241978.9	0.07	0.04	0.03	0.06	AKAP2	chr9	protein_coding	A kinase (PRKA) anchor protein 2
ENSG00000111897.6	26.37	26.1	27.44	28.11	SERINC1	chr6	protein_coding	serine incorporator 1
ENSG00000206418.3	14.57	14.92	13.66	13.84	RAB12	chr18	protein_coding	RAB12, member RAS oncogene family
ENSG00000229399.1	0.18	0	0	0.12	RP11-378J18.6	chr1	processed_pseudogene		--
ENSG00000222990.1	0	0	0.16	0	RNU4-22P	chr14	snRNA	RNA, U4 small nuclear 22, pseudogene
ENSG00000249755.2	0.16	0	0.04	0	RP11-466G12.2	chr4	processed_pseudogene		--
ENSG00000233539.5	0.04	0	0	0.03	AC011294.3	chr7	lincRNA		--
ENSG00000128699.13	4.07	3.86	3.85	3.77	ORMDL1	chr2	protein_coding	ORMDL sphingolipid biosynthesis regulator 1
ENSG00000168061.13	7.13	7.5	6.31	6.66	SAC3D1	chr11	protein_coding	SAC3 domain containing 1
ENSG00000244131.2	0	0	0.12	0	RPSAP51	chr12	processed_pseudogene	ribosomal protein SA pseudogene 51
ENSG00000176102.11	8.65	8.18	10.11	10.2	CSTF3	chr11	protein_coding	cleavage stimulation factor, 3' pre-RNA, subunit 3, 77kDa
ENSG00000171940.13	20.07	19.43	20.37	21.23	ZNF217	chr20	protein_coding	zinc finger protein 217
ENSG00000166598.12	321.52	352.35	306.52	304.97	HSP90B1	chr12	protein_coding	heat shock protein 90kDa beta (Grp94), member 1
ENSG00000153201.15	29.38	25.03	31.65	29.31	RANBP2	chr2	protein_coding	RAN binding protein 2
ENSG00000229457.1	0	0.04	0	0	AC006227.1	chr2	lincRNA		--
ENSG00000265912.1	0.01	0.01	0.09	0.02	RP11-583F2.2	chr17	lincRNA		--
ENSG00000136295.14	54.32	69.77	47.17	48.01	TTYH3	chr7	protein_coding	tweety family member 3
ENSG00000214135.8	4.1	4.78	3.59	3.96	AC024560.3	chr3	transcribed_unprocessed_pseudogene		--
ENSG00000183801.7	0.22	0.17	0.29	0.18	OLFML1	chr11	protein_coding	olfactomedin-like 1
ENSG00000273825.1	0	0	0.03	0	CH17-164J11.1	chr1	unprocessed_pseudogene		--
ENSG00000138386.16	10.98	14.17	10.46	9.17	NAB1	chr2	protein_coding	NGFI-A binding protein 1 (EGR1 binding protein 1)
ENSG00000139233.6	3.2	2.95	3.76	3.82	LLPH	chr12	protein_coding	LLP homolog, long-term synaptic facilitation (Aplysia)
ENSG00000271997.1	0.18	0.51	0.28	0.43	RP11-97O12.6	chr15	sense_intronic		--
ENSG00000175820.3	0.01	0.02	0.03	0.03	CCDC168	chr13	protein_coding	coiled-coil domain containing 168
ENSG00000264991.1	2.75	1.54	2.16	2.78	AP001205.1	chr8	miRNA		--
ENSG00000147697.8	0.26	0.15	0.35	0.25	GSDMC	chr8	protein_coding	gasdermin C
ENSG00000235453.7	0.09	0.1	0.1	0.04	TOPORS-AS1	chr9	antisense	TOPORS antisense RNA 1
ENSG00000274150.1	0.02	0.07	0.11	0.13	FADS2P1	chr11	unprocessed_pseudogene	fatty acid desaturase 2 pseudogene 1
ENSG00000109220.10	4.34	3.6	4.4	3.58	CHIC2	chr4	protein_coding	cysteine-rich hydrophobic domain 2
ENSG00000280076.1	0.01	0.04	0	0	RP11-326A13.2	chr15	TEC		--
ENSG00000254779.4	0.21	0.24	0.24	0.63	EGLN1P1	chr15	transcribed_processed_pseudogene	egl-9 family hypoxia-inducible factor 1 pseudogene 1
ENSG00000137331.11	171.12	187.05	153.5	164.56	IER3	chr6	protein_coding	immediate early response 3
ENSG00000165244.6	7.42	9.95	8.75	6.72	ZNF367	chr9	protein_coding	zinc finger protein 367
ENSG00000166037.10	23.32	24.52	22.53	20.94	CEP57	chr11	protein_coding	centrosomal protein 57kDa
ENSG00000132840.9	0	0	0	0.01	BHMT2	chr5	protein_coding	betaine--homocysteine S-methyltransferase 2
ENSG00000134759.13	5.1	5.4	5.29	5.69	ELP2	chr18	protein_coding	elongator acetyltransferase complex subunit 2
ENSG00000169919.16	19.93	18.48	16.24	20.17	GUSB	chr7	protein_coding	glucuronidase, beta
ENSG00000015413.9	0.46	0.33	0.2	0.16	DPEP1	chr16	protein_coding	dipeptidase 1 (renal)
ENSG00000260672.1	0.08	0.12	0.05	0.07	RP11-1006G14.1	chr15	lincRNA		--
ENSG00000122691.12	1.78	1.66	1.07	1.39	TWIST1	chr7	protein_coding	twist family bHLH transcription factor 1
ENSG00000262140.1	0.03	0	0.09	0	RP11-417N10.3	chr16	unprocessed_pseudogene		--
ENSG00000243742.5	0.72	0.5	0.65	0.51	RPLP0P2	chr11	transcribed_processed_pseudogene	ribosomal protein, large, P0 pseudogene 2
ENSG00000164647.8	0.42	0.24	1.27	0.93	STEAP1	chr7	protein_coding	six transmembrane epithelial antigen of the prostate 1
ENSG00000102763.15	3.73	3.57	3.58	3.69	VWA8	chr13	protein_coding	von Willebrand factor A domain containing 8
ENSG00000186409.14	0.02	0.05	0.01	0.05	CCDC30	chr1	protein_coding	coiled-coil domain containing 30
ENSG00000258137.5	0.14	0.09	0.2	0.17	RP11-753H16.3	chr12	antisense		--
ENSG00000060982.14	0.01	0.03	0.01	0.03	BCAT1	chr12	protein_coding	branched chain amino-acid transaminase 1, cytosolic
ENSG00000101868.10	17.42	17.49	16.19	16.39	POLA1	chrX	protein_coding	polymerase (DNA directed), alpha 1, catalytic subunit
ENSG00000228526.3	0.32	0.06	0	0	RP3-510D11.1	chr1	lincRNA		--
ENSG00000077800.11	0	0	0.03	0	FKBP6	chr7	protein_coding	FK506 binding protein 6, 36kDa
ENSG00000200428.1	0	0.23	0	0	Y_RNA	chr12	misc_RNA		--
ENSG00000255946.1	0	0.05	0	0	RP11-173P15.7	chr12	antisense		--
ENSG00000172900.11	0.02	0	0	0	FLJ42102	chr11	unitary_pseudogene		--
ENSG00000226251.5	0.15	0.07	0	0	RP11-15I11.3	chr1	lincRNA		--
ENSG00000234287.1	0.1	0	0.42	0	RP11-761N21.2	chr3	processed_pseudogene		--
ENSG00000100532.11	1.55	1.69	1.68	1.64	CGRRF1	chr14	protein_coding	cell growth regulator with ring finger domain 1
ENSG00000183598.3	0.77	1.48	0.58	0.65	HIST2H3D	chr1	protein_coding	histone cluster 2, H3d
ENSG00000167613.15	0.04	0.02	0.02	0.02	LAIR1	chr19	protein_coding	leukocyte-associated immunoglobulin-like receptor 1
ENSG00000243568.2	0.07	0.07	0	0	RP11-2I17.1	chr15	processed_pseudogene		--
ENSG00000157870.14	4.87	4.89	4.85	5.83	FAM213B	chr1	protein_coding	family with sequence similarity 213, member B
ENSG00000125798.14	0	0	0.03	0.02	FOXA2	chr20	protein_coding	forkhead box A2
ENSG00000228801.5	0.84	1.96	0.68	0.81	RP11-110G21.1	chr8	antisense		--
ENSG00000252367.1	0.58	0.29	0.29	0.29	Y_RNA	chr20	misc_RNA		--
ENSG00000162521.18	17.92	18.7	17.03	17.43	RBBP4	chr1	protein_coding	retinoblastoma binding protein 4
ENSG00000256196.1	0.12	0.25	0.28	0.18	RP11-881M11.4	chr11	antisense		--
ENSG00000256973.1	0.61	0.4	0.76	0.32	RP11-359J14.2	chr12	lincRNA		--
ENSG00000254911.3	2.68	3.46	1.8	1.5	SCARNA9	chr11	antisense	small Cajal body-specific RNA 9
ENSG00000141441.15	2.74	3.11	2.04	2.33	GAREM	chr18	protein_coding	GRB2 associated, regulator of MAPK1
ENSG00000113262.14	0.01	0.02	0.03	0.01	GRM6	chr5	protein_coding	glutamate receptor, metabotropic 6
ENSG00000132405.18	13.63	10.83	14.16	14.6	TBC1D14	chr4	protein_coding	TBC1 domain family, member 14
ENSG00000249996.1	0.05	0.09	0	0.05	RP11-359P5.1	chr5	antisense		--
ENSG00000256249.1	0.11	0	0	0	RP11-324E6.6	chr12	lincRNA		--
ENSG00000260364.1	0.27	0.78	0.34	0.34	RP11-256I9.3	chr16	lincRNA		--
ENSG00000269220.1	0.02	0	0	0.09	LINC00528	chr22	lincRNA	long intergenic non-protein coding RNA 528
ENSG00000137770.13	10.47	12.98	10.54	9.65	CTDSPL2	chr15	protein_coding	CTD (carboxy-terminal domain, RNA polymerase II, polypeptide A) small phosphatase like 2
ENSG00000224881.1	1.54	0.96	0.87	0.93	AC068279.3	chr2	processed_pseudogene		--
ENSG00000266803.1	0	0.08	0	0.04	RP1-77H15.1	chr17	sense_intronic		--
ENSG00000117266.15	11.14	16.59	10.07	10.37	CDK18	chr1	protein_coding	cyclin-dependent kinase 18
ENSG00000123584.7	0.01	0	0	0	MAGEA9	chrX	protein_coding	melanoma antigen family A9
ENSG00000120675.5	2.39	2.47	2.43	2.6	DNAJC15	chr13	protein_coding	DnaJ (Hsp40) homolog, subfamily C, member 15
ENSG00000163576.17	0.03	0.03	0.09	0.11	EFHB	chr3	protein_coding	EF-hand domain family, member B
ENSG00000013583.8	6.12	6.34	5.3	6.69	HEBP1	chr12	protein_coding	heme binding protein 1
ENSG00000072609.17	0.36	0.36	0.42	0.38	CHFR	chr12	protein_coding	checkpoint with forkhead and ring finger domains, E3 ubiquitin protein ligase
ENSG00000179873.14	0	0.02	0.05	0.03	NLRP11	chr19	protein_coding	NLR family, pyrin domain containing 11
ENSG00000254783.1	1.03	0.29	0.89	0.43	RP11-320L11.2	chr11	processed_pseudogene		--
ENSG00000277959.1	0	0	0	0.72	RP11-45A17.2	chr10	antisense		--
ENSG00000158022.6	0	0	0.09	0	TRIM63	chr1	protein_coding	tripartite motif containing 63, E3 ubiquitin protein ligase
ENSG00000198944.5	0.03	0	0.01	0.02	SOWAHA	chr5	protein_coding	sosondowah ankyrin repeat domain family member A
ENSG00000222522.1	0.24	0	0	0	RNU6-519P	chr8	snRNA	RNA, U6 small nuclear 519, pseudogene
ENSG00000182742.5	0.01	0.09	0.06	0.03	HOXB4	chr17	protein_coding	homeobox B4
ENSG00000196139.11	9.13	10.76	5.64	6.08	AKR1C3	chr10	protein_coding	aldo-keto reductase family 1, member C3
ENSG00000271196.1	0	0	0	0.14	RP11-461O14.3	chr5	processed_pseudogene		--
ENSG00000255823.2	0.02	0.02	0	0.14	MTRNR2L8	chr11	protein_coding	MT-RNR2-like 8
ENSG00000073803.13	0.75	0.79	0.66	0.65	MAP3K13	chr3	protein_coding	mitogen-activated protein kinase kinase kinase 13
ENSG00000232774.7	1.83	1.49	1.82	1.7	FLJ22447	chr14	lincRNA		--
ENSG00000233184.6	2.62	2.3	3.11	2.85	RP11-421L21.3	chr1	antisense		--
ENSG00000129007.14	2.01	1.94	1.87	1.86	CALML4	chr15	protein_coding	calmodulin-like 4
ENSG00000250994.1	0.22	0.07	0	0.04	AC005355.1	chr5	lincRNA		--
ENSG00000260880.2	0.07	0.07	0	0	HCCAT5	chr16	lincRNA	hepatocellular carcinoma associated transcript 5 (non-protein coding)
ENSG00000249094.2	0	0	0.04	0	RP1-7G5.6	chr12	lincRNA		--
ENSG00000198804.2	4215.42	4514.35	4465.07	3810.57	MT-CO1	chrM	protein_coding	mitochondrially encoded cytochrome c oxidase I
ENSG00000132952.11	4.44	4.34	4.26	4.31	USPL1	chr13	protein_coding	ubiquitin specific peptidase like 1
ENSG00000198677.10	22.26	23.99	21.38	20.11	TTC37	chr5	protein_coding	tetratricopeptide repeat domain 37
ENSG00000114503.10	31.56	33.2	31.61	30.69	NCBP2	chr3	protein_coding	nuclear cap binding protein subunit 2, 20kDa
ENSG00000183742.12	0.01	0	0.01	0	MACC1	chr7	protein_coding	metastasis associated in colon cancer 1
ENSG00000239040.1	1.28	2.32	1.55	1.29	Y_RNA	chr4	misc_RNA		--
ENSG00000071564.14	15.3	14.69	13.28	15.16	TCF3	chr19	protein_coding	transcription factor 3
ENSG00000087245.12	0.01	0.03	0.07	0	MMP2	chr16	protein_coding	matrix metallopeptidase 2
ENSG00000270165.1	0.6	0.23	0.05	0.28	RP11-167P11.2	chr16	sense_intronic		--
ENSG00000139988.9	0	0	0.03	0.01	RDH12	chr14	protein_coding	retinol dehydrogenase 12 (all-trans/9-cis/11-cis)
ENSG00000265208.2	0.31	0	0	0	AC015600.1	chr11	miRNA		--
ENSG00000222627.1	0.3	0.3	0.3	1.5	RNU2-37P	chr3	snRNA	RNA, U2 small nuclear 37, pseudogene
ENSG00000237522.1	0.15	0.17	0.45	0.41	NONOP2	chr2	processed_pseudogene	non-POU domain containing, octamer-binding pseudogene 2
ENSG00000261390.5	0	0	0	0.02	MAFTRR	chr16	lincRNA	MAF transcriptional regulator RNA
ENSG00000266783.1	0.13	0.2	0.18	0.53	RP11-715F3.2	chr18	sense_intronic		--
ENSG00000204271.10	4.44	3.62	3.38	4.56	SPIN3	chrX	protein_coding	spindlin family, member 3
ENSG00000106952.7	0	0.01	0	0	TNFSF8	chr9	protein_coding	tumor necrosis factor (ligand) superfamily, member 8
ENSG00000177984.6	0.17	0.9	0.24	0.73	LCN15	chr9	protein_coding	lipocalin 15
ENSG00000104660.17	8.04	7.36	8.37	9.21	LEPROTL1	chr8	protein_coding	leptin receptor overlapping transcript-like 1
ENSG00000104866.10	5.28	6.11	4.86	5.71	PPP1R37	chr19	protein_coding	protein phosphatase 1, regulatory subunit 37
ENSG00000188559.13	3	3.33	2.76	1.89	RALGAPA2	chr20	protein_coding	Ral GTPase activating protein, alpha subunit 2 (catalytic)
ENSG00000163098.4	0	0	0	0.03	BIRC8	chr19	protein_coding	baculoviral IAP repeat containing 8
ENSG00000253739.1	0	0.25	0	0	RNU6-323P	chr8	snRNA	RNA, U6 small nuclear 323, pseudogene
ENSG00000144589.20	4.05	4.01	3.99	4.1	STK11IP	chr2	protein_coding	serine/threonine kinase 11 interacting protein
ENSG00000276231.4	0	0.01	0	0	PIK3R6	chr17	protein_coding	phosphoinositide-3-kinase, regulatory subunit 6
ENSG00000253208.1	0	0	0	0.1	RP11-1G11.2	chr8	processed_pseudogene		--
ENSG00000237149.5	0.92	1.27	1.13	0.97	ZNF503-AS2	chr10	antisense	ZNF503 antisense RNA 2
ENSG00000152409.8	7.02	7.72	5.78	6.13	JMY	chr5	protein_coding	junction mediating and regulatory protein, p53 cofactor
ENSG00000162599.15	3.73	3.71	2.98	3.11	NFIA	chr1	protein_coding	nuclear factor I/A
ENSG00000171777.15	0.02	0.02	0	0.02	RASGRP4	chr19	protein_coding	RAS guanyl releasing protein 4
ENSG00000104812.14	33.65	33.85	33.36	33.46	GYS1	chr19	protein_coding	glycogen synthase 1 (muscle)
ENSG00000091651.8	10.59	11.67	11.58	11.12	ORC6	chr16	protein_coding	origin recognition complex, subunit 6
ENSG00000178458.5	0.06	0.06	0	0.06	H3F3AP6	chr4	processed_pseudogene	H3 histone, family 3A, pseudogene 6
ENSG00000108576.9	0.01	0	0	0	SLC6A4	chr17	protein_coding	solute carrier family 6 (neurotransmitter transporter), member 4
ENSG00000236807.1	0.08	0	0	0	AC092066.6	chr19	processed_pseudogene		--
ENSG00000130758.7	4.48	4.48	3.73	4.01	MAP3K10	chr19	protein_coding	mitogen-activated protein kinase kinase kinase 10
ENSG00000260466.1	2.11	0.1	0.41	0.91	RP4-536B24.2	chr16	antisense		--
ENSG00000124784.8	12.83	12.68	13.09	13.35	RIOK1	chr6	protein_coding	RIO kinase 1
ENSG00000087076.8	0.25	0.53	0.3	0.27	HSD17B14	chr19	protein_coding	hydroxysteroid (17-beta) dehydrogenase 14
ENSG00000221826.9	0	0	0.03	0	PSG3	chr19	protein_coding	pregnancy specific beta-1-glycoprotein 3
ENSG00000240774.1	0	0	0.59	0	RP11-359H3.4	chr3	processed_pseudogene		--
ENSG00000279987.1	0.13	0	0	0.02	AC008103.4	chr22	sense_intronic		--
ENSG00000111785.18	2.97	2.94	3.49	2.91	RIC8B	chr12	protein_coding	RIC8 guanine nucleotide exchange factor B
ENSG00000156475.18	0.15	0.26	0.21	0.2	PPP2R2B	chr5	protein_coding	protein phosphatase 2, regulatory subunit B, beta
ENSG00000258499.1	0	0	0.1	0	RP11-862G15.2	chr14	lincRNA		--
ENSG00000091073.19	5.58	5.42	5.31	6	DTX2	chr7	protein_coding	deltex 2, E3 ubiquitin ligase
ENSG00000171116.7	0.17	0.18	0.23	0.28	HSFX1	chrX	protein_coding	heat shock transcription factor family, X linked 1
ENSG00000230641.1	0	0	0.38	0.1	USP12-AS2	chr13	antisense	USP12 antisense RNA 2 (head to head)
ENSG00000186648.14	0	0	0	0.02	LRRC16B	chr14	protein_coding	leucine rich repeat containing 16B
ENSG00000226017.2	0.03	0	0	0	PRICKLE2-AS3	chr3	antisense	PRICKLE2 antisense RNA 3
ENSG00000172586.7	11.32	11.84	11.29	11.9	CHCHD1	chr10	protein_coding	coiled-coil-helix-coiled-coil-helix domain containing 1
ENSG00000173175.14	0	0.01	0.01	0.02	ADCY5	chr3	protein_coding	adenylate cyclase 5
ENSG00000070444.14	10.66	12.58	10.12	9.57	MNT	chr17	protein_coding	MAX network transcriptional repressor
ENSG00000275812.1	0.24	0.08	0.4	0.57	RP4-697K14.15	chr20	antisense		--
ENSG00000248275.1	0.43	0.41	0.41	0.56	TRIM52-AS1	chr5	processed_transcript	TRIM52 antisense RNA 1 (head to head)
ENSG00000207375.1	0.86	0.29	0	0	SNORD116-23	chr15	snoRNA	small nucleolar RNA, C/D box 116-23
ENSG00000057657.14	3.84	4.29	2.75	2.59	PRDM1	chr6	protein_coding	PR domain containing 1, with ZNF domain
ENSG00000270367.1	0.04	0	0.1	0.01	RP11-331G2.6	chr3	processed_pseudogene		--
ENSG00000246582.2	3.45	3.74	2.72	3.34	RP11-1149O23.3	chr8	processed_transcript		--
ENSG00000267261.5	49.95	40.69	50.8	49.35	CTD-2132N18.3	chr17	protein_coding		--
ENSG00000237689.1	0.53	0	0.9	0.05	AC007064.24	chr22	lincRNA		--
ENSG00000075461.5	0.23	0.32	0.17	0.38	CACNG4	chr17	protein_coding	calcium channel, voltage-dependent, gamma subunit 4
ENSG00000143850.12	5.93	5.8	5.35	5.93	PLEKHA6	chr1	protein_coding	pleckstrin homology domain containing, family A member 6
ENSG00000204055.4	0.18	0.08	0.08	0.13	RP11-247A12.2	chr9	antisense		--
ENSG00000150459.12	17.98	17.62	17.93	21.46	SAP18	chr13	protein_coding	Sin3A-associated protein, 18kDa
ENSG00000280028.1	0.04	0	0.09	0.09	RP11-118E18.1	chr17	TEC		--
ENSG00000268324.2	0.01	0.09	0.02	0.01	LRRC2-AS1	chr3	antisense	LRRC2 antisense RNA 1
ENSG00000258791.7	0.12	0.05	0.08	0.11	LINC00520	chr14	lincRNA	long intergenic non-protein coding RNA 520
ENSG00000259024.6	0.9	0.58	0.83	0.51	TVP23C-CDRT4	chr17	protein_coding	TVP23C-CDRT4 readthrough
ENSG00000054179.11	3.32	4.48	2.23	2.8	ENTPD2	chr9	protein_coding	ectonucleoside triphosphate diphosphohydrolase 2
ENSG00000117152.13	0.04	0.02	0.12	0	RGS4	chr1	protein_coding	regulator of G-protein signaling 4
ENSG00000212290.1	0	0	0.23	0	RNA5SP424	chr16	rRNA	RNA, 5S ribosomal pseudogene 424
ENSG00000159224.4	0.07	0	0	0.04	GIP	chr17	protein_coding	gastric inhibitory polypeptide
ENSG00000135316.17	31.16	31.17	34.85	34.4	SYNCRIP	chr6	protein_coding	synaptotagmin binding, cytoplasmic RNA interacting protein
ENSG00000115239.21	8.09	10.32	7.25	7.45	GPR75-ASB3	chr2	protein_coding	GPR75-ASB3 readthrough
ENSG00000180458.2	0.04	0.01	0	0	CTD-3064H18.4	chr19	antisense		--
ENSG00000272523.1	0.36	0	0.12	0.06	LINC01023	chr5	lincRNA	long intergenic non-protein coding RNA 1023
ENSG00000135776.4	4.95	4.55	4.71	5.16	ABCB10	chr1	protein_coding	ATP-binding cassette, sub-family B (MDR/TAP), member 10
ENSG00000119121.21	0.06	0.02	0.03	0.09	TRPM6	chr9	protein_coding	transient receptor potential cation channel, subfamily M, member 6
ENSG00000167740.9	1.84	2.06	1.25	1.17	CYB5D2	chr17	protein_coding	cytochrome b5 domain containing 2
ENSG00000185551.12	9.59	8.98	9.47	10.31	NR2F2	chr15	protein_coding	nuclear receptor subfamily 2, group F, member 2
ENSG00000141096.4	0	0.01	0	0	DPEP3	chr16	protein_coding	dipeptidase 3
ENSG00000165775.17	4.2	3.97	4.41	3.94	FUNDC2	chrX	protein_coding	FUN14 domain containing 2
ENSG00000259424.1	0.31	0.56	0.4	0.56	RP11-35O15.1	chr15	antisense		--
ENSG00000248554.1	0.73	1.16	0.93	0.74	RP11-159F24.6	chr5	antisense		--
ENSG00000279571.1	1.03	0.82	0.75	0.75	RP11-56D16.8	chr9	lincRNA		--
ENSG00000233509.2	0.46	0.04	0.13	0.13	ZNF197-AS1	chr3	antisense	ZNF197 antisense RNA 1
ENSG00000267457.1	0.1	0.1	0	0	RP5-837J1.4	chr17	lincRNA		--
ENSG00000186635.14	26.99	25.86	26.74	25.01	ARAP1	chr11	protein_coding	ArfGAP with RhoGAP domain, ankyrin repeat and PH domain 1
ENSG00000260643.1	11.69	12.62	11.67	13.76	RP11-303E16.8	chr16	processed_transcript		--
ENSG00000179841.8	0.34	0.17	0.26	0.28	AKAP5	chr14	protein_coding	A kinase (PRKA) anchor protein 5
ENSG00000260641.1	0.01	0	0.01	0	RP11-1299A16.3	chr4	antisense		--
ENSG00000198744.5	0.77	0.39	0.53	0.39	RP5-857K21.11	chr1	unprocessed_pseudogene		--
ENSG00000198924.7	7.71	6.31	7.81	8.07	DCLRE1A	chr10	protein_coding	DNA cross-link repair 1A
ENSG00000157326.18	2.68	3.59	2.8	3.04	DHRS4	chr14	protein_coding	dehydrogenase/reductase (SDR family) member 4
ENSG00000276691.1	0.14	0.19	0.19	0.05	RP5-1057I20.5	chr12	antisense		--
ENSG00000255319.5	0	0	0	0.02	ENPP7P8	chr11	transcribed_unprocessed_pseudogene	ectonucleotide pyrophosphatase/phosphodiesterase 7 pseudogene 8
ENSG00000143553.10	18.57	20.91	18.09	21.89	SNAPIN	chr1	protein_coding	SNAP-associated protein
ENSG00000229567.1	1.09	0	0.31	0	RP4-717I23.2	chr1	processed_pseudogene		--
ENSG00000104863.11	0.7	0.5	0.47	1.31	LIN7B	chr19	protein_coding	lin-7 homolog B (C. elegans)
ENSG00000187951.10	7.63	6.7	7.19	6.9	ARHGAP11B	chr15	protein_coding	Rho GTPase activating protein 11B
ENSG00000275839.1	0	0	0.12	0	CTC-421K24.1	chr17	processed_pseudogene		--
ENSG00000261872.1	0.12	0	0	0	RP5-867C24.5	chr17	antisense		--
ENSG00000126934.13	67.05	77.57	63.13	68.13	MAP2K2	chr19	protein_coding	mitogen-activated protein kinase kinase 2
ENSG00000279901.1	0.3	0.26	0.35	0.13	CTD-2270P14.2	chr16	TEC		--
ENSG00000177352.9	7.76	8	7.69	8.3	CCDC71	chr3	protein_coding	coiled-coil domain containing 71
ENSG00000240618.1	4.72	3.69	5.04	4.5	RP11-206L10.5	chr1	lincRNA		--
ENSG00000279527.1	0.16	0	0	0	RP11-83B20.2	chr12	TEC		--
ENSG00000166024.13	6.53	6.89	7.36	7.62	R3HCC1L	chr10	protein_coding	R3H domain and coiled-coil containing 1-like
ENSG00000168890.13	1.46	1.23	1.11	1.1	TMEM150A	chr2	protein_coding	transmembrane protein 150A
ENSG00000261079.1	0.1	0.03	0.03	0.03	RP11-252A24.3	chr16	lincRNA		--
ENSG00000147872.9	14.34	14.85	17.59	18.44	PLIN2	chr9	protein_coding	perilipin 2
ENSG00000163424.8	0.01	0	0	0	C3orf30	chr3	protein_coding	chromosome 3 open reading frame 30
ENSG00000166396.12	0.13	0.26	0.4	0.31	SERPINB7	chr18	protein_coding	serpin peptidase inhibitor, clade B (ovalbumin), member 7
ENSG00000276032.1	0	0.36	0.22	0.22	RP11-12A20.6	chr9	unprocessed_pseudogene		--
ENSG00000104756.15	32.53	32.51	32.76	32.55	KCTD9	chr8	protein_coding	potassium channel tetramerization domain containing 9
ENSG00000282393.1	3.17	2.8	2.78	3.78	CTD-3113P16.11	chr19	lincRNA		--
ENSG00000103855.17	26.45	25.57	23.6	24.62	CD276	chr15	protein_coding	CD276 molecule
ENSG00000132879.13	3.04	4.23	2.99	2.57	FBXO44	chr1	protein_coding	F-box protein 44
ENSG00000145217.13	0.14	0.09	0.24	0.09	SLC26A1	chr4	protein_coding	solute carrier family 26 (anion exchanger), member 1
ENSG00000225195.2	0	0.09	0	0	RP11-338E21.2	chr12	sense_intronic		--
ENSG00000118298.10	0.07	0.06	0	0.02	CA14	chr1	protein_coding	carbonic anhydrase XIV
ENSG00000130635.15	123.37	159.18	145.57	120.93	COL5A1	chr9	protein_coding	collagen, type V, alpha 1
ENSG00000214097.4	0	0	0.01	0	SMCO1	chr3	protein_coding	single-pass membrane protein with coiled-coil domains 1
ENSG00000236494.1	0	0	0.01	0	RP11-89N17.4	chr7	lincRNA		--
ENSG00000220891.1	0.01	0.01	0	0.02	LL22NC03-63E9.3	chr22	antisense		--
ENSG00000224046.1	0.58	0.86	0.21	0.86	AC005076.5	chr7	antisense		--
ENSG00000080511.3	0.14	0	0	0	RDH8	chr19	protein_coding	retinol dehydrogenase 8 (all-trans)
ENSG00000029153.14	3.99	3.49	3.67	4.18	ARNTL2	chr12	protein_coding	aryl hydrocarbon receptor nuclear translocator-like 2
ENSG00000255537.1	0.02	0	0.03	0.02	AP000708.1	chr11	antisense		--
ENSG00000198618.5	0.53	0.75	1.07	1.23	PPIAP22	chr21	processed_pseudogene	peptidylprolyl isomerase A (cyclophilin A) pseudogene 22
ENSG00000177082.12	6.24	5.61	6.48	6.22	WDR73	chr15	protein_coding	WD repeat domain 73
ENSG00000227234.1	0.11	0	0.17	0.11	SPANXB1	chrX	protein_coding	SPANX family, member B1
ENSG00000267744.1	0.11	0.36	0.54	0.36	RP11-799D4.1	chr17	transcribed_processed_pseudogene		--
ENSG00000279281.1	0	0.09	0.04	0.01	RP11-226M10.3	chr17	TEC		--
ENSG00000120896.13	10.71	11.62	11.26	11.01	SORBS3	chr8	protein_coding	sorbin and SH3 domain containing 3
ENSG00000239542.3	0	0	0.38	0	RN7SL399P	chr17	misc_RNA	RNA, 7SL, cytoplasmic 399, pseudogene
ENSG00000228322.1	0.03	0	0	0	RP11-358M14.2	chr9	antisense		--
ENSG00000137672.12	0.01	0	0	0	TRPC6	chr11	protein_coding	transient receptor potential cation channel, subfamily C, member 6
ENSG00000198203.9	0	0	0.01	0.04	SULT1C2	chr2	protein_coding	sulfotransferase family, cytosolic, 1C, member 2
ENSG00000232196.3	0	0.03	0.02	0.02	MTRNR2L4	chr16	protein_coding	MT-RNR2-like 4
ENSG00000262587.2	0.61	1.13	0.09	0.4	RP11-266L9.4	chr16	transcribed_unprocessed_pseudogene		--
ENSG00000238039.1	0.04	0	0	0.16	AF011889.2	chrX	lincRNA		--
ENSG00000124535.15	16.27	17.44	17.01	17.25	WRNIP1	chr6	protein_coding	Werner helicase interacting protein 1
ENSG00000173349.5	4.96	6.16	4.18	4.72	SFT2D3	chr2	protein_coding	SFT2 domain containing 3
ENSG00000109107.13	84.72	100.72	70.27	70.41	ALDOC	chr17	protein_coding	aldolase C, fructose-bisphosphate
ENSG00000109771.15	0.12	0.18	0.09	0.1	LRP2BP	chr4	protein_coding	LRP2 binding protein
ENSG00000172824.14	0	0.02	0.01	0	CES4A	chr16	protein_coding	carboxylesterase 4A
ENSG00000256288.1	0	0.04	0.04	0	RP11-277P12.10	chr12	lincRNA		--
ENSG00000270103.3	0.2	1.01	0.2	0	RNU11	chr1	lincRNA	RNA, U11 small nuclear
ENSG00000164825.3	0.11	0	0	0	DEFB1	chr8	protein_coding	defensin, beta 1
ENSG00000090372.14	14.7	14.13	13.47	14.81	STRN4	chr19	protein_coding	striatin, calmodulin binding protein 4
ENSG00000242272.1	0	0	0	0.33	AK2P2	chr2	processed_pseudogene	adenylate kinase 2 pseudogene 2
ENSG00000109323.8	9.54	8.85	8.22	7.63	MANBA	chr4	protein_coding	mannosidase, beta A, lysosomal
ENSG00000133256.12	0	0.01	0	0.03	PDE6B	chr4	protein_coding	phosphodiesterase 6B, cGMP-specific, rod, beta
ENSG00000230666.5	0.14	0.07	0.03	0.07	CEACAM22P	chr19	transcribed_unprocessed_pseudogene	carcinoembryonic antigen-related cell adhesion molecule 22, pseudogene
ENSG00000198547.8	0.02	0	0.01	0	C20orf203	chr20	lincRNA	chromosome 20 open reading frame 203
ENSG00000208037.1	0	0	0	0.65	MIR320A	chr8	miRNA	microRNA 320a
ENSG00000089335.20	10.39	9.77	11.23	9.59	ZNF302	chr19	protein_coding	zinc finger protein 302
ENSG00000181638.17	0.71	0.78	0.71	0.76	ZFP41	chr8	protein_coding	ZFP41 zinc finger protein
ENSG00000134108.12	17.89	17.99	19.49	20.12	ARL8B	chr3	protein_coding	ADP-ribosylation factor-like 8B
ENSG00000113312.10	37.27	32.57	40.08	39.61	TTC1	chr5	protein_coding	tetratricopeptide repeat domain 1
ENSG00000256128.5	0	0.02	0	0	LINC00944	chr12	lincRNA	long intergenic non-protein coding RNA 944
ENSG00000273240.1	0	0	0.09	0	RP11-455J20.3	chr2	antisense		--
ENSG00000179397.17	0.06	0.02	0.1	0.02	C1orf101	chr1	protein_coding	chromosome 1 open reading frame 101
ENSG00000279453.1	0.83	1.13	1.22	0.94	RP3-425C14.4	chr6	TEC		--
ENSG00000266473.1	0.04	0.08	0.08	0.19	RP11-401F2.3	chr17	antisense		--
ENSG00000140575.12	157.04	157.27	163.57	160.5	IQGAP1	chr15	protein_coding	IQ motif containing GTPase activating protein 1
ENSG00000158486.13	0.01	0.02	0.03	0.03	DNAH3	chr16	protein_coding	dynein, axonemal, heavy chain 3
ENSG00000110436.11	0.03	0.01	0.02	0.01	SLC1A2	chr11	protein_coding	solute carrier family 1 (glial high affinity glutamate transporter), member 2
ENSG00000100647.7	3.19	3.05	2.99	3.11	SUSD6	chr14	protein_coding	sushi domain containing 6
ENSG00000275367.1	0.03	0.03	0	0.01	RP11-266K4.14	chr12	lincRNA		--
ENSG00000230773.6	0	0	0.01	0	AC079807.4	chr2	lincRNA		--
ENSG00000101216.10	8.33	7.56	7.42	8.23	GMEB2	chr20	protein_coding	glucocorticoid modulatory element binding protein 2
ENSG00000220908.2	0.04	0	0	0	RP11-127B16.1	chr6	lincRNA		--
ENSG00000229721.3	0.08	0	0.04	0	RP11-252I14.1	chr5	processed_pseudogene		--
ENSG00000004468.12	0.03	0.02	0.01	0.01	CD38	chr4	protein_coding	CD38 molecule
ENSG00000170632.13	14.13	14.88	14.38	15.17	ARMC10	chr7	protein_coding	armadillo repeat containing 10
ENSG00000143374.14	17.38	19.2	15.61	16.89	TARS2	chr1	protein_coding	threonyl-tRNA synthetase 2, mitochondrial (putative)
ENSG00000245156.1	0.06	0	0.1	0.03	RP11-867G23.3	chr11	lincRNA		--
ENSG00000160856.20	0	0	0	0.01	FCRL3	chr1	protein_coding	Fc receptor-like 3
ENSG00000073331.17	0.28	0.54	0.13	0.22	ALPK1	chr4	protein_coding	alpha-kinase 1
ENSG00000225643.1	0.22	0	0	0.11	RP11-70P17.1	chr1	lincRNA		--
ENSG00000183484.11	0.08	0.09	0.1	0.04	GPR132	chr14	protein_coding	G protein-coupled receptor 132
ENSG00000274184.1	0	0	0.11	0.09	RP11-158H5.8	chr18	lincRNA		--
ENSG00000257243.1	0.24	0.1	0.15	0.2	RP11-133N21.7	chr12	processed_pseudogene		--
ENSG00000135049.15	9.33	9.42	8.66	8.01	AGTPBP1	chr9	protein_coding	ATP/GTP binding protein 1
ENSG00000158571.10	0.17	0.05	0.05	0	PFKFB1	chrX	protein_coding	6-phosphofructo-2-kinase/fructose-2,6-biphosphatase 1
ENSG00000235862.2	0.01	0	0	0	RP11-338C15.5	chr1	antisense		--
ENSG00000198555.7	0.58	0.92	0.52	0.65	RP11-598D12.4	chr16	unprocessed_pseudogene		--
ENSG00000229931.1	5.46	3.62	3.68	2.81	RP1-151F17.1	chr6	antisense		--
ENSG00000274340.1	0.07	0	0.03	0.1	RP11-435J9.2	chr15	lincRNA		--
ENSG00000184584.12	7.51	6.72	8.23	8.76	TMEM173	chr5	protein_coding	transmembrane protein 173
ENSG00000242085.1	0.3	0.07	0	0.3	RPS20P33	chr14	processed_pseudogene	ribosomal protein S20 pseudogene 33
ENSG00000153879.8	9.74	10.62	8.32	8.56	CEBPG	chr19	protein_coding	CCAAT/enhancer binding protein (C/EBP), gamma
ENSG00000237021.2	0.11	0.19	0.08	0.1	RP3-486I3.7	chr6	lincRNA		--
ENSG00000260936.1	0.43	0.35	0.15	0.37	FTO-IT1	chr16	sense_intronic	FTO intronic transcript 1
ENSG00000226107.1	2.27	0.73	2.3	1.38	AC004383.3	chrX	processed_pseudogene		--
ENSG00000186867.10	0.02	0	0	0	QRFPR	chr4	protein_coding	pyroglutamylated RFamide peptide receptor
ENSG00000113460.12	45.77	43.14	48.19	50.49	BRIX1	chr5	protein_coding	BRX1, biogenesis of ribosomes
ENSG00000090889.11	15.74	16.89	15.43	15	KIF4A	chrX	protein_coding	kinesin family member 4A
ENSG00000248880.1	0	0	0.01	0	ICE2P1	chr4	processed_pseudogene	interactor of little elongation complex ELL subunit 2 pseudogene 1
ENSG00000128617.2	0.02	0	0	0	OPN1SW	chr7	protein_coding	opsin 1 (cone pigments), short-wave-sensitive
ENSG00000163870.14	15.56	13.56	15.7	15.84	TPRA1	chr3	protein_coding	transmembrane protein, adipocyte asscociated 1
ENSG00000181126.13	0.15	0.15	0.09	0.17	HLA-V	chr6	transcribed_unprocessed_pseudogene	major histocompatibility complex, class I, V (pseudogene)
ENSG00000258768.2	0.24	0.44	0.47	0.24	CTD-2292M16.8	chr14	lincRNA		--
ENSG00000266580.1	0	0	0.35	0	MIR4254	chr1	miRNA	microRNA 4254
ENSG00000184730.10	0.06	0.04	0.08	0.03	APOBR	chr16	protein_coding	apolipoprotein B receptor
ENSG00000248309.5	0.01	0.01	0	0	MEF2C-AS1	chr5	antisense	MEF2C antisense RNA 1
ENSG00000241316.6	0.61	0.56	0.49	0.48	SUCLG2-AS1	chr3	lincRNA	SUCLG2 antisense RNA 1 (head to head)
ENSG00000242318.1	0	0.06	0	0	RP11-810D13.1	chr4	processed_pseudogene		--
ENSG00000230221.2	0	0.02	0	0	RP11-173G21.1	chr9	processed_pseudogene		--
ENSG00000269946.1	0	0	0	0.34	RP11-2B6.3	chr9	lincRNA		--
ENSG00000255089.1	0.19	0	0	0	RP11-326C3.10	chr11	antisense		--
ENSG00000121073.13	17.3	13.63	15.86	17.37	SLC35B1	chr17	protein_coding	solute carrier family 35, member B1
ENSG00000140876.11	0.71	0.78	0.85	1.2	NUDT7	chr16	protein_coding	nudix (nucleoside diphosphate linked moiety X)-type motif 7
ENSG00000167615.16	15.58	14.17	14.12	12.6	LENG8	chr19	protein_coding	leukocyte receptor cluster (LRC) member 8
ENSG00000166428.12	0	0	0.02	0.03	PLD4	chr14	protein_coding	phospholipase D family, member 4
ENSG00000008056.12	0.07	0	0.03	0.14	SYN1	chrX	protein_coding	synapsin I
ENSG00000238083.7	0.55	0.66	0.44	0.49	LRRC37A2	chr17	protein_coding	leucine rich repeat containing 37, member A2
ENSG00000166436.15	2.02	2.37	2.36	1.74	TRIM66	chr11	protein_coding	tripartite motif containing 66
ENSG00000101400.5	5.58	8.11	5.17	5.08	SNTA1	chr20	protein_coding	syntrophin, alpha 1
ENSG00000187123.14	0.97	0.99	1	0.88	LYPD6	chr2	protein_coding	LY6/PLAUR domain containing 6
ENSG00000182606.14	5.04	4.82	4.76	4.79	TRAK1	chr3	protein_coding	trafficking protein, kinesin binding 1
ENSG00000165029.15	1.86	1.4	2.21	2.14	ABCA1	chr9	protein_coding	ATP-binding cassette, sub-family A (ABC1), member 1
ENSG00000267123.5	5.23	4.48	6.86	4.63	CTD-2357A8.3	chr17	lincRNA		--
ENSG00000185215.8	19.27	19.93	17.99	19.55	TNFAIP2	chr14	protein_coding	tumor necrosis factor, alpha-induced protein 2
ENSG00000168152.12	0.99	0.88	1.14	1.02	THAP9	chr4	protein_coding	THAP domain containing 9
ENSG00000262362.1	0.09	0	0	0	LA16c-380H5.2	chr16	sense_overlapping		--
ENSG00000219445.2	0	0	0.01	0.01	RP11-3B12.3	chr7	lincRNA		--
ENSG00000277948.1	0.14	0.99	1.14	0.71	uc_338	chr2	misc_RNA		--
ENSG00000240687.1	0.06	0.06	0.03	0.13	RP11-521D12.1	chr2	lincRNA		--
ENSG00000102103.15	38.75	37.02	38.65	41.59	PQBP1	chrX	protein_coding	polyglutamine binding protein 1
ENSG00000161048.11	1.4	1.25	1.18	1.05	NAPEPLD	chr7	protein_coding	N-acyl phosphatidylethanolamine phospholipase D
ENSG00000136695.14	0	0.01	0	0	IL36RN	chr2	protein_coding	interleukin 36 receptor antagonist
ENSG00000257921.5	8.86	7.26	8.36	9.85	RP11-571M6.15	chr12	protein_coding		--
ENSG00000128805.14	0.52	0.6	0.5	0.58	ARHGAP22	chr10	protein_coding	Rho GTPase activating protein 22
ENSG00000260869.1	2.23	1.62	0.84	2.6	AC002310.13	chr16	protein_coding		--
ENSG00000005249.12	0.01	0.01	0	0.01	PRKAR2B	chr7	protein_coding	protein kinase, cAMP-dependent, regulatory, type II, beta
ENSG00000145014.17	5.87	6.22	5.51	5.29	TMEM44	chr3	protein_coding	transmembrane protein 44
ENSG00000029993.14	13.64	15.01	14.55	14.09	HMGB3	chrX	protein_coding	high mobility group box 3
ENSG00000125378.15	0.27	0.39	0.52	0.19	BMP4	chr14	protein_coding	bone morphogenetic protein 4
ENSG00000223732.2	0	0	0.17	0	RP11-321C24.1	chr13	lincRNA		--
ENSG00000111087.9	0.08	0.12	0.05	0.07	GLI1	chr12	protein_coding	GLI family zinc finger 1
ENSG00000229503.1	0.06	0	0	0	AC092155.1	chr2	processed_pseudogene		--
ENSG00000257702.3	1.77	2.01	1.9	1.37	LBX2-AS1	chr2	antisense	LBX2 antisense RNA 1
ENSG00000250722.5	1.14	1.22	0.5	0.48	SEPP1	chr5	protein_coding	selenoprotein P, plasma, 1
ENSG00000213438.2	0	0	0	0.1	YBX2P1	chr10	processed_pseudogene	Y box binding protein 2 pseudogene 1
ENSG00000253368.3	8.39	6.96	10.14	10.96	TRNP1	chr1	protein_coding	TMF1-regulated nuclear protein 1
ENSG00000273079.4	0	0	0	0.01	GRIN2B	chr12	protein_coding	glutamate receptor, ionotropic, N-methyl D-aspartate 2B
ENSG00000101003.9	5.35	5.55	5.77	5.67	GINS1	chr20	protein_coding	GINS complex subunit 1 (Psf1 homolog)
ENSG00000272397.1	0	0.05	0	0	RP11-497D6.5	chr6	lincRNA		--
ENSG00000023171.14	24.23	21.26	21.52	21.8	GRAMD1B	chr11	protein_coding	GRAM domain containing 1B
ENSG00000229127.1	0.3	0.27	0.28	0.19	AC007038.7	chr2	antisense		--
ENSG00000215148.7	0.11	0.14	0.08	0.14	PRSS41	chr16	transcribed_unprocessed_pseudogene	protease, serine, 41
ENSG00000257818.1	0.05	0.05	0.05	0.05	C1GALT1P1	chr12	processed_pseudogene	core 1 synthase, glycoprotein-N-acetylgalactosamine 3-beta-galactosyltransferase 1 pseudogene 1
ENSG00000117013.14	0.03	0.12	0.04	0.02	KCNQ4	chr1	protein_coding	potassium channel, voltage gated KQT-like subfamily Q, member 4
ENSG00000260029.2	0	0	0.02	0	RP11-401P9.1	chr16	antisense		--
ENSG00000237629.1	0	0.18	0	0	UQCRHP2	chr2	processed_pseudogene	ubiquinol-cytochrome c reductase hinge protein pseudogene 2
ENSG00000183837.9	0	0	0.01	0	PNMA3	chrX	protein_coding	paraneoplastic Ma antigen 3
ENSG00000173334.3	8.79	9	9.14	9.22	TRIB1	chr8	protein_coding	tribbles pseudokinase 1
ENSG00000198736.11	10.54	10.12	9.9	9.69	MSRB1	chr16	protein_coding	methionine sulfoxide reductase B1
ENSG00000214558.4	0	0.01	0.03	0	RP11-74E24.2	chr6	processed_pseudogene		--
ENSG00000124915.10	0.04	0.01	0.01	0.01	DKFZP434K028	chr11	lincRNA		--
ENSG00000236280.1	0.46	0	0.46	0.31	AC114737.3	chr7	processed_pseudogene		--
ENSG00000260007.1	1.76	1.11	1.66	1.4	RP11-315D16.2	chr15	protein_coding		--
ENSG00000265249.1	0.26	0	0.53	0	AC025280.1	chr16	miRNA		--
ENSG00000185495.10	3.02	3.86	3.59	3.19	RP11-504P24.3	chr1	transcribed_unprocessed_pseudogene		--
ENSG00000230074.1	0.36	0.32	0.2	0.32	RP11-195F19.9	chr9	antisense		--
ENSG00000204628.11	400.12	431.73	366.94	384.7	GNB2L1	chr5	protein_coding	guanine nucleotide binding protein (G protein), beta polypeptide 2-like 1
ENSG00000256651.1	0.06	0.2	0.23	0	RP11-144O23.8	chr12	processed_pseudogene		--
ENSG00000127054.18	11.61	10.84	10.69	10.12	CPSF3L	chr1	protein_coding	cleavage and polyadenylation specific factor 3-like
ENSG00000270120.1	0.07	0.07	0.14	0	RP11-327F22.6	chr16	sense_intronic		--
ENSG00000065457.10	6.27	5.43	7.3	6.05	ADAT1	chr16	protein_coding	adenosine deaminase, tRNA-specific 1
ENSG00000176746.6	0	0	0	0.15	MAGEB6	chrX	protein_coding	melanoma antigen family B6
ENSG00000119231.10	10.42	9.29	10.39	8.97	SENP5	chr3	protein_coding	SUMO1/sentrin specific peptidase 5
ENSG00000204564.11	8.47	8.21	8.1	7.25	C6orf136	chr6	protein_coding	chromosome 6 open reading frame 136
ENSG00000174547.13	29.74	29.78	27.55	28.86	MRPL11	chr11	protein_coding	mitochondrial ribosomal protein L11
ENSG00000242889.3	0.37	0.37	0.28	0.37	RN7SL449P	chr17	misc_RNA	RNA, 7SL, cytoplasmic 449, pseudogene
ENSG00000167914.10	0	0.02	0	0	GSDMA	chr17	protein_coding	gasdermin A
ENSG00000231652.2	0.8	0.51	0.28	0.51	RP11-553A21.3	chr6	antisense		--
ENSG00000236334.2	0	0.01	0	0	PPIAL4G	chr1	protein_coding	peptidylprolyl isomerase A (cyclophilin A)-like 4G
ENSG00000090581.9	6.54	7.21	7.15	6.36	GNPTG	chr16	protein_coding	N-acetylglucosamine-1-phosphate transferase, gamma subunit
ENSG00000279059.1	1.45	1.37	1.62	1.54	RP11-257O5.2	chr17	TEC		--
ENSG00000100865.14	16.66	17.15	18.16	17.77	CINP	chr14	protein_coding	cyclin-dependent kinase 2 interacting protein
ENSG00000213079.9	8.23	7.59	9.56	9.82	SCAF8	chr6	protein_coding	SR-related CTD-associated factor 8
ENSG00000159322.17	17.55	15.77	18.48	17.66	ADPGK	chr15	protein_coding	ADP-dependent glucokinase
ENSG00000149289.10	3.61	2.81	2.91	3.4	ZC3H12C	chr11	protein_coding	zinc finger CCCH-type containing 12C
ENSG00000184845.3	0.01	0	0	0	DRD1	chr5	protein_coding	dopamine receptor D1
ENSG00000186301.8	0.39	0.5	0.46	0.41	MST1P2	chr1	unprocessed_pseudogene	macrophage stimulating 1 (hepatocyte growth factor-like) pseudogene 2
ENSG00000210164.1	0.77	1.95	2.73	2.34	MT-TG	chrM	Mt_tRNA	mitochondrially encoded tRNA glycine
ENSG00000162300.11	11.91	10.39	11.1	10.6	ZFPL1	chr11	protein_coding	zinc finger protein-like 1
ENSG00000205488.8	0.06	0.11	0.13	0.12	CALML3-AS1	chr10	antisense	CALML3 antisense RNA 1
ENSG00000138594.12	27.33	25.65	25.84	26.23	TMOD3	chr15	protein_coding	tropomodulin 3 (ubiquitous)
ENSG00000132356.11	31.57	32.07	32.73	32.67	PRKAA1	chr5	protein_coding	protein kinase, AMP-activated, alpha 1 catalytic subunit
ENSG00000234705.1	0.31	0	0.87	0.71	HMGA1P4	chr9	antisense	high mobility group AT-hook 1 pseudogene 4
ENSG00000236287.7	18.04	18.86	19.85	20.27	ZBED5	chr11	protein_coding	zinc finger, BED-type containing 5
ENSG00000232859.9	0.43	0.7	0.26	0.46	LYRM9	chr17	protein_coding	LYR motif containing 9
ENSG00000268758.5	0.01	0.01	0.03	0.09	ADGRE4P	chr19	transcribed_unprocessed_pseudogene	adhesion G protein-coupled receptor E4, pseudogene
ENSG00000070540.12	4.17	4	2.7	4.45	WIPI1	chr17	protein_coding	WD repeat domain, phosphoinositide interacting 1
ENSG00000148516.21	10.3	9.19	10.38	10.67	ZEB1	chr10	protein_coding	zinc finger E-box binding homeobox 1
ENSG00000078081.7	0.15	0.14	0.14	0.25	LAMP3	chr3	protein_coding	lysosomal-associated membrane protein 3
ENSG00000235437.7	4.27	4.82	5.39	4.49	LINC01278	chrX	processed_transcript	long intergenic non-protein coding RNA 1278
ENSG00000068028.17	13.5	14.63	12.64	13.16	RASSF1	chr3	protein_coding	Ras association (RalGDS/AF-6) domain family member 1
ENSG00000051341.13	6.29	6.42	6.63	5.35	POLQ	chr3	protein_coding	polymerase (DNA directed), theta
ENSG00000120075.5	1.39	1.75	1.4	1.22	HOXB5	chr17	protein_coding	homeobox B5
ENSG00000277050.1	1.14	0.27	0.4	0.62	RP11-102G14.1	chr14	antisense		--
ENSG00000250961.1	0	0.15	0	0.18	CTD-2023N9.1	chr5	antisense		--
ENSG00000113716.12	19.49	18.76	18.3	18.12	HMGXB3	chr5	protein_coding	HMG box domain containing 3
ENSG00000167962.12	30.95	28.28	26.17	29.15	ZNF598	chr16	protein_coding	zinc finger protein 598
ENSG00000154342.5	0	0.04	0	0	WNT3A	chr1	protein_coding	wingless-type MMTV integration site family, member 3A
ENSG00000267299.1	0	0	0	0.08	CTB-66B24.1	chr19	antisense		--
ENSG00000243609.1	0	0.25	0.09	0.03	RPS2P44	chr16	processed_pseudogene	ribosomal protein S2 pseudogene 44
ENSG00000176208.8	6.56	7.3	5.79	5.55	ATAD5	chr17	protein_coding	ATPase family, AAA domain containing 5
ENSG00000182149.20	17.21	16.34	16.14	16.89	IST1	chr16	protein_coding	increased sodium tolerance 1 homolog (yeast)
ENSG00000278974.1	0.41	0.44	0.17	0.14	RP11-756P10.6	chr4	TEC		--
ENSG00000166548.15	1.67	1.68	1.64	1.54	TK2	chr16	protein_coding	thymidine kinase 2, mitochondrial
ENSG00000273373.1	2.31	3.13	2.31	1.47	RP5-1074L1.4	chr1	antisense		--
ENSG00000232698.1	0.34	0.34	0.06	0	AP001058.3	chr21	lincRNA		--
ENSG00000267627.5	0.04	0.11	0.33	0	RP11-905K4.1	chr18	lincRNA		--
ENSG00000124831.18	25.34	27.81	24.69	25.58	LRRFIP1	chr2	protein_coding	leucine rich repeat (in FLII) interacting protein 1
ENSG00000223872.1	3.46	1.89	2.14	2.28	AC006372.5	chr7	lincRNA		--
ENSG00000272949.1	0.55	0.37	0.78	0.36	RP11-514P8.8	chr7	processed_transcript		--
ENSG00000135318.11	31.84	24.35	38.1	37.33	NT5E	chr6	protein_coding	5'-nucleotidase, ecto (CD73)
ENSG00000257407.1	0.13	0.07	0.24	0.14	RP11-1028N23.4	chr12	lincRNA		--
ENSG00000213471.8	0.21	0.22	0.22	0.27	TTLL13P	chr15	unitary_pseudogene	tubulin tyrosine ligase-like family member 13, pseudogene
ENSG00000187735.12	27.95	30.32	27.97	26.48	TCEA1	chr8	protein_coding	transcription elongation factor A (SII), 1
ENSG00000254286.5	0	0	0.02	0.02	RP11-89K10.1	chr8	antisense		--
ENSG00000232536.1	0.35	0.15	0.5	0.35	RP11-74C1.4	chr1	sense_intronic		--
ENSG00000231043.3	0	0	0.02	0.02	AC007238.1	chr2	processed_pseudogene		--
ENSG00000167798.16	0	0.01	0.01	0	C3P1	chr19	transcribed_unprocessed_pseudogene	complement component 3 precursor pseudogene
ENSG00000174151.14	2.99	2.7	3.05	2.8	CYB561D1	chr1	protein_coding	cytochrome b561 family, member D1
ENSG00000184949.15	0.92	1.34	0.98	0.71	FAM227A	chr22	protein_coding	family with sequence similarity 227, member A
ENSG00000157617.16	3.09	3.35	3.26	2.98	C2CD2	chr21	protein_coding	C2 calcium-dependent domain containing 2
ENSG00000267645.5	1.05	1.06	0.58	0.86	POLR2J2	chr7	protein_coding	polymerase (RNA) II (DNA directed) polypeptide J2
ENSG00000167676.4	0.09	0.13	0.11	0.09	PLIN4	chr19	protein_coding	perilipin 4
ENSG00000170011.13	0.01	0	0.01	0	MYRIP	chr3	protein_coding	myosin VIIA and Rab interacting protein
ENSG00000166483.10	21.01	24.14	19.64	19.63	WEE1	chr11	protein_coding	WEE1 G2 checkpoint kinase
ENSG00000142945.12	34.29	39.61	33.78	33.49	KIF2C	chr1	protein_coding	kinesin family member 2C
ENSG00000162104.9	10.24	9.89	9.3	9.99	ADCY9	chr16	protein_coding	adenylate cyclase 9
ENSG00000220981.1	0	0.32	0	0	AL391384.1	chr13	miRNA		--
ENSG00000213139.7	0.66	0.73	0.8	0.43	CRYGS	chr3	protein_coding	crystallin, gamma S
ENSG00000157014.10	13.15	12.1	12.66	13.86	TATDN2	chr3	protein_coding	TatD DNase domain containing 2
ENSG00000166073.8	5.4	5.38	5.41	5.58	GPR176	chr15	protein_coding	G protein-coupled receptor 176
ENSG00000223356.1	1.15	0.31	0.61	0.43	RP11-66D17.5	chr1	antisense		--
ENSG00000106992.17	18.68	19.12	17.89	19.53	AK1	chr9	protein_coding	adenylate kinase 1
ENSG00000206846.1	0.28	0	0.56	0	Y_RNA	chr15	misc_RNA		--
ENSG00000114349.9	0.03	0.04	0.03	0.02	GNAT1	chr3	protein_coding	guanine nucleotide binding protein (G protein), alpha transducing activity polypeptide 1
ENSG00000183048.11	2.81	2.05	1.98	2.76	SLC25A10	chr17	protein_coding	solute carrier family 25 (mitochondrial carrier; dicarboxylate transporter), member 10
ENSG00000228546.2	0.7	0.71	0.64	1.77	CTA-313A17.3	chr7	unprocessed_pseudogene		--
ENSG00000250258.1	0.11	0	0	0	CTC-431G16.2	chr5	antisense		--
ENSG00000228793.1	0.03	0	0	0.03	RP1-223B1.1	chr6	lincRNA		--
ENSG00000207460.1	0.29	0	0	0	SNORD116-19	chr15	snoRNA	small nucleolar RNA, C/D box 116-19
ENSG00000270170.1	9.19	9.94	8.3	8.41	NCBP2-AS2	chr3	protein_coding	NCBP2 antisense RNA 2 (head to head)
ENSG00000173862.3	0	0	0.18	0.03	RP11-89N17.1	chr7	lincRNA		--
ENSG00000101470.9	0.15	0.24	0.21	0.09	TNNC2	chr20	protein_coding	troponin C type 2 (fast)
ENSG00000182575.7	0.08	0.17	0.12	0.02	NXPH3	chr17	protein_coding	neurexophilin 3
ENSG00000206888.1	1.72	0.25	0.99	1.24	RNU6-48P	chr1	snRNA	RNA, U6 small nuclear 48, pseudogene
ENSG00000238735.1	0	0	0	0.43	RNU7-113P	chr2	snRNA	RNA, U7 small nuclear 113 pseudogene
ENSG00000177738.3	3.53	3.34	3.2	3.87	CTD-2201E18.3	chr5	sense_overlapping		--
ENSG00000235997.2	0	0	0	0.01	AC109642.1	chr2	lincRNA		--
ENSG00000257636.6	0.07	0.07	0.25	0.49	RP11-1103G16.1	chr14	antisense		--
ENSG00000264265.1	0.05	0	0	0	RP11-14P20.1	chr18	lincRNA		--
ENSG00000171227.6	1.42	2.4	0.61	1.11	TMEM37	chr2	protein_coding	transmembrane protein 37
ENSG00000139832.4	10.2	11.41	8.67	11.31	RAB20	chr13	protein_coding	RAB20, member RAS oncogene family
ENSG00000178802.17	5.58	6.22	4.95	5.67	MPI	chr15	protein_coding	mannose phosphate isomerase
ENSG00000150093.18	329.53	318.38	378.92	358.7	ITGB1	chr10	protein_coding	integrin, beta 1 (fibronectin receptor, beta polypeptide, antigen CD29 includes MDF2, MSK12)
ENSG00000076716.8	1.41	1.33	1.41	1.15	GPC4	chrX	protein_coding	glypican 4
ENSG00000114841.17	0.29	0.36	0.24	0.29	DNAH1	chr3	protein_coding	dynein, axonemal, heavy chain 1
ENSG00000159251.6	0.13	0.23	0.14	0.23	ACTC1	chr15	protein_coding	actin, alpha, cardiac muscle 1
ENSG00000181029.8	0.13	0.08	0.13	0.12	TRAPPC5	chr19	protein_coding	trafficking protein particle complex 5
ENSG00000234427.1	0.19	0.34	0	0	RP3-413H6.2	chr6	lincRNA		--
ENSG00000227953.6	0.14	0.14	0.23	0.33	LINC01341	chr1	processed_transcript	long intergenic non-protein coding RNA 1341
ENSG00000185825.15	62.36	61.53	63.45	65.47	BCAP31	chrX	protein_coding	B-cell receptor-associated protein 31
ENSG00000269293.2	0.47	0.66	0.39	0.47	ZSCAN16-AS1	chr6	antisense	ZSCAN16 antisense RNA 1
ENSG00000102978.12	27.03	24.21	26.23	29.02	POLR2C	chr16	protein_coding	polymerase (RNA) II (DNA directed) polypeptide C, 33kDa
ENSG00000259645.1	0.76	0.38	0.5	0.57	RP11-253M7.6	chr15	sense_intronic		--
ENSG00000273958.1	0	0	0	0.12	RP11-219B17.3	chr15	lincRNA		--
ENSG00000167286.9	0.03	0.09	0.03	0	CD3D	chr11	protein_coding	CD3d molecule, delta (CD3-TCR complex)
ENSG00000125482.12	14.74	13.65	14.25	16.32	TTF1	chr9	protein_coding	transcription termination factor, RNA polymerase I
ENSG00000168309.16	0.02	0	0	0	FAM107A	chr3	protein_coding	family with sequence similarity 107, member A
ENSG00000261864.1	3.54	3.91	4.25	4.16	RP11-67A1.2	chr16	processed_transcript		--
ENSG00000071189.21	3.39	3.83	3.39	3.29	SNX13	chr7	protein_coding	sorting nexin 13
ENSG00000235888.1	0.02	0	0	0.09	AF064858.8	chr21	lincRNA		--
ENSG00000134186.11	19.88	20.19	20.11	19.86	PRPF38B	chr1	protein_coding	pre-mRNA processing factor 38B
ENSG00000225953.2	0.02	0.01	0	0	SATB2-AS1	chr2	antisense	SATB2 antisense RNA 1
ENSG00000270175.1	0.27	0.21	0.31	0.75	RP11-793H13.11	chr12	antisense		--
ENSG00000266320.1	0.44	0	0.22	0	MIR3909	chr22	miRNA	microRNA 3909
ENSG00000225447.1	0.69	1.11	0.56	0.49	RPS15AP10	chr1	processed_pseudogene	ribosomal protein S15a pseudogene 10
ENSG00000273167.1	2.64	2.51	2.59	2.81	RP11-307N16.6	chr13	protein_coding		--
ENSG00000213638.5	0.36	0.47	0.97	0.15	ADAT3	chr19	protein_coding	adenosine deaminase, tRNA-specific 3
ENSG00000131944.9	2.57	2.31	3.16	2.87	FAAP24	chr19	protein_coding		--
ENSG00000278418.1	0.34	0.34	0	0	MIR6512	chr2	miRNA	microRNA 6512
ENSG00000104442.9	12.2	12.51	11.51	12.24	ARMC1	chr8	protein_coding	armadillo repeat containing 1
ENSG00000070985.13	0	0	0.01	0	TRPM5	chr11	protein_coding	transient receptor potential cation channel, subfamily M, member 5
ENSG00000198034.10	470.18	504.08	446.49	456.79	RPS4X	chrX	protein_coding	ribosomal protein S4, X-linked
ENSG00000270558.1	1.34	0.35	0.4	1.15	CTD-2124B8.2	chr5	processed_pseudogene		--
ENSG00000186118.8	0.06	0.18	0.03	0	TEX38	chr1	protein_coding	testis expressed 38
ENSG00000155026.16	0.1	0.03	0	0.03	RSPH10B	chr7	protein_coding	radial spoke head 10 homolog B (Chlamydomonas)
ENSG00000279159.1	0.01	0.01	0	0.01	RP3-394A18.1	chr22	antisense		--
ENSG00000171488.14	4.78	4.73	5.15	5.48	LRRC8C	chr1	protein_coding	leucine rich repeat containing 8 family, member C
ENSG00000260686.1	0.22	0.19	0.16	0.21	CTB-36H16.2	chr5	sense_overlapping		--
ENSG00000158467.16	6.3	6.73	5.74	5.26	AHCYL2	chr7	protein_coding	adenosylhomocysteinase-like 2
ENSG00000188735.12	4.96	5.17	4.09	4.41	TMEM120B	chr12	protein_coding	transmembrane protein 120B
ENSG00000234297.2	0.03	0	0	0	RP11-54D18.4	chr9	processed_pseudogene		--
ENSG00000248863.2	0.06	0	0	0.11	RP11-83A24.1	chr4	transcribed_processed_pseudogene		--
ENSG00000223625.1	0	0	0	0.5	CYCSP32	chr13	processed_pseudogene	cytochrome c, somatic pseudogene 32
ENSG00000172315.5	6.92	7.55	7.74	7.65	TP53RK	chr20	protein_coding	TP53 regulating kinase
ENSG00000153922.10	12.25	10.99	12.21	12.48	CHD1	chr5	protein_coding	chromodomain helicase DNA binding protein 1
ENSG00000204172.11	2.58	2.91	3.11	3.04	AGAP9	chr10	protein_coding	ArfGAP with GTPase domain, ankyrin repeat and PH domain 9
ENSG00000176108.9	4.04	3.09	4.61	4.43	CHMP6	chr17	protein_coding	charged multivesicular body protein 6
ENSG00000117632.20	45.66	46.99	42.93	45.69	STMN1	chr1	protein_coding	stathmin 1
ENSG00000007202.14	55.99	58.46	51.93	51.89	KIAA0100	chr17	protein_coding	KIAA0100
ENSG00000254884.1	0.26	0	0.13	0.13	PRR13P2	chr11	processed_pseudogene	proline rich 13 pseudogene 2
ENSG00000212158.1	0	0	0	0.7	SNORD66	chr3	snoRNA	small nucleolar RNA, C/D box 66
ENSG00000168806.7	2.12	1.83	2.43	2.51	LCMT2	chr15	protein_coding	leucine carboxyl methyltransferase 2
ENSG00000158104.11	0.5	0.58	0.36	0.36	HPD	chr12	protein_coding	4-hydroxyphenylpyruvate dioxygenase
ENSG00000036672.15	2.31	2.23	2.37	2.28	USP2	chr11	protein_coding	ubiquitin specific peptidase 2
ENSG00000254978.2	0	0	0	0.14	ALG1L9P	chr11	transcribed_unprocessed_pseudogene	asparagine-linked glycosylation 1-like 9, pseudogene
ENSG00000186834.3	25.93	22.54	27.27	28.46	HEXIM1	chr17	protein_coding	hexamethylene bis-acetamide inducible 1
ENSG00000114737.15	2.27	1.99	1.19	2.06	CISH	chr3	protein_coding	cytokine inducible SH2-containing protein
ENSG00000154832.14	10.25	10.53	10.06	9.72	CXXC1	chr18	protein_coding	CXXC finger protein 1
ENSG00000117360.12	32.38	30.49	35.96	37.2	PRPF3	chr1	protein_coding	pre-mRNA processing factor 3
ENSG00000066044.13	10.4	9.02	10.41	11.19	ELAVL1	chr19	protein_coding	ELAV like RNA binding protein 1
ENSG00000204380.4	0.01	0.03	0.03	0.04	AC005042.4	chr2	antisense		--
ENSG00000279456.1	0.36	0.67	0.99	0.72	RP11-87H9.5	chr9	TEC		--
ENSG00000266308.2	0.3	0	0	0.3	RN7SL510P	chr15	misc_RNA	RNA, 7SL, cytoplasmic 510, pseudogene
ENSG00000171988.17	16.8	17.24	18.1	18.07	JMJD1C	chr10	protein_coding	jumonji domain containing 1C
ENSG00000204528.3	6.96	6.66	7.12	4.97	PSORS1C3	chr6	sense_intronic	psoriasis susceptibility 1 candidate 3 (non-protein coding)
ENSG00000153531.12	1.87	2.33	1.32	1.67	ADPRHL1	chr13	protein_coding	ADP-ribosylhydrolase like 1
ENSG00000230894.1	0	0	0.01	0	RP11-67K19.3	chr9	antisense		--
ENSG00000233585.1	0.21	0.41	0.38	0.14	AC115617.2	chrX	processed_pseudogene		--
ENSG00000043093.13	5.99	6.1	6.18	6.2	DCUN1D1	chr3	protein_coding	DCN1, defective in cullin neddylation 1, domain containing 1
ENSG00000278189.1	0.17	0	0	0	RNA5-8S5	chr21	rRNA	RNA, 5.8S ribosomal 5
ENSG00000265018.6	1.54	1.35	1.49	1.19	CTGLF12P	chr10	transcribed_unprocessed_pseudogene	centaurin, gamma-like family, member 12 pseudogene
ENSG00000275092.1	0.8	1.07	1.18	1.25	LA16c-329F2.2	chr16	sense_intronic		--
ENSG00000099968.17	10.2	9.94	8.95	8.63	BCL2L13	chr22	protein_coding	BCL2-like 13 (apoptosis facilitator)
ENSG00000196636.7	4.94	4.11	4.04	3.79	SDHAF3	chr7	protein_coding	succinate dehydrogenase complex assembly factor 3
ENSG00000272419.5	1.76	1.58	1.82	1.91	RP11-403I13.8	chr1	processed_transcript		--
ENSG00000130643.8	0.02	0.06	0.07	0	CALY	chr10	protein_coding	calcyon neuron-specific vesicular protein
ENSG00000186715.10	0.19	0.19	0.25	0.29	MST1L	chr1	transcribed_unprocessed_pseudogene	macrophage stimulating 1-like
ENSG00000111846.15	6.86	5.08	6.49	6.5	GCNT2	chr6	protein_coding	glucosaminyl (N-acetyl) transferase 2, I-branching enzyme (I blood group)
ENSG00000126970.15	0.27	0.19	0.18	0.04	ZC4H2	chrX	protein_coding	zinc finger, C4H2 domain containing
ENSG00000196110.7	1.32	1.1	1.3	1.47	ZNF699	chr19	protein_coding	zinc finger protein 699
ENSG00000259175.1	0	0.01	0	0	RP11-379K22.2	chr15	antisense		--
ENSG00000141699.10	9.87	10.25	9.16	8.42	FAM134C	chr17	protein_coding	family with sequence similarity 134, member C
ENSG00000225724.1	0.02	0	0.02	0	LL22NC03-80A10.11	chr22	unprocessed_pseudogene		--
ENSG00000167491.17	19.31	15.97	17.94	19.44	GATAD2A	chr19	protein_coding	GATA zinc finger domain containing 2A
ENSG00000119705.9	23.81	25.05	26.26	30.11	SLIRP	chr14	protein_coding	SRA stem-loop interacting RNA binding protein
ENSG00000099365.9	2.41	2	2.17	2.16	STX1B	chr16	protein_coding	syntaxin 1B
ENSG00000204003.8	1.25	1.52	0.91	1.72	RP11-216L13.16	chr9	protein_coding		--
ENSG00000273151.1	0.02	0.07	0.02	0.05	RP11-449P15.2	chr7	antisense		--
ENSG00000276237.1	0	0.25	0	0	AP003307.1	chr11	miRNA		--
ENSG00000260017.1	0.07	0.66	0.15	0.66	RP11-1035H13.2	chr16	antisense		--
ENSG00000134058.10	20.35	22.41	19.69	20.69	CDK7	chr5	protein_coding	cyclin-dependent kinase 7
ENSG00000140832.9	0.01	0.01	0.02	0	MARVELD3	chr16	protein_coding	MARVEL domain containing 3
ENSG00000257022.1	0	0	0.05	0	RP11-729I10.2	chr12	antisense		--
ENSG00000263776.1	9.33	10.38	7.88	9.42	SNORA4	chr3	snoRNA	small nucleolar RNA, H/ACA box 4
ENSG00000198270.12	2.31	2.09	1.79	1.58	TMEM116	chr12	protein_coding	transmembrane protein 116
ENSG00000180539.7	0.01	0	0.04	0	C9orf139	chr9	antisense	chromosome 9 open reading frame 139
ENSG00000236961.1	0	0.08	0	0	RP1-261G23.5	chr6	lincRNA		--
ENSG00000276171.1	0.42	3.37	1.26	1.26	AC114498.1	chr1	miRNA		--
ENSG00000120910.14	4.46	4.26	4.84	5.44	PPP3CC	chr8	protein_coding	protein phosphatase 3, catalytic subunit, gamma isozyme
ENSG00000140553.16	16.94	17.9	15.24	15.52	UNC45A	chr15	protein_coding	unc-45 homolog A (C. elegans)
ENSG00000236698.1	0	0	0	0.12	EIF1AXP1	chr1	processed_pseudogene	eukaryotic translation initiation factor 1A, X-linked pseudogene 1
ENSG00000105879.11	9.87	8.97	9.97	11.35	CBLL1	chr7	protein_coding	Cbl proto-oncogene-like 1, E3 ubiquitin protein ligase
ENSG00000163682.15	229.83	267.92	246.02	244.31	RPL9	chr4	protein_coding	ribosomal protein L9
ENSG00000279613.1	0.16	0	0.15	0	RP13-638C3.5	chr17	TEC		--
ENSG00000138709.17	2.17	2.69	2.19	2.79	LARP1B	chr4	protein_coding	La ribonucleoprotein domain family, member 1B
ENSG00000233219.1	0.07	0.07	0	0	RP11-89N17.3	chr7	lincRNA		--
ENSG00000152056.16	2.36	2.27	2.13	2.4	AP1S3	chr2	protein_coding	adaptor-related protein complex 1, sigma 3 subunit
ENSG00000263142.5	0.19	0.38	0.41	0.17	LRRC37A17P	chr17	transcribed_unprocessed_pseudogene	leucine rich repeat containing 37, member A17, pseudogene
ENSG00000244256.3	0.43	0.17	0.96	0.43	RN7SL130P	chr1	misc_RNA	RNA, 7SL, cytoplasmic 130, pseudogene
ENSG00000151665.12	4.7	4.63	4.22	3.41	PIGF	chr2	protein_coding	phosphatidylinositol glycan anchor biosynthesis, class F
ENSG00000282508.1	1.86	2.16	1.78	1.75	LINC01002	chr19	processed_transcript	long intergenic non-protein coding RNA 1002
ENSG00000230042.1	1.03	0.88	0.76	0.32	AK3P3	chr7	processed_pseudogene	adenylate kinase 3 pseudogene 3
ENSG00000230952.1	0.02	0	0.18	0	AC099344.2	chr2	lincRNA		--
ENSG00000234585.6	1.72	1.76	2.37	1.92	CCT6P3	chr7	transcribed_unprocessed_pseudogene	chaperonin containing TCP1, subunit 6 (zeta) pseudogene 3
ENSG00000128714.5	0.01	0	0	0	HOXD13	chr2	protein_coding	homeobox D13
ENSG00000155561.14	35.23	32.94	36.57	37.16	NUP205	chr7	protein_coding	nucleoporin 205kDa
ENSG00000182685.7	1.77	1.76	1.86	1.72	BRICD5	chr16	protein_coding	BRICHOS domain containing 5
ENSG00000171105.13	7.73	8.81	6.73	6.89	INSR	chr19	protein_coding	insulin receptor
ENSG00000241255.1	0	0	0.07	0	RP1-89D4.1	chr11	processed_pseudogene		--
ENSG00000081026.18	3.57	3.86	3.89	3.48	MAGI3	chr1	protein_coding	membrane associated guanylate kinase, WW and PDZ domain containing 3
ENSG00000266173.5	5	6.19	5.64	4.99	STRADA	chr17	protein_coding	STE20-related kinase adaptor alpha
ENSG00000171773.2	0.11	0	0	0	NXNL1	chr19	protein_coding	nucleoredoxin-like 1
ENSG00000213185.6	1.12	0.63	0.88	0.42	FAM24B	chr10	protein_coding	family with sequence similarity 24, member B
ENSG00000076344.15	0.87	1.41	0.45	0.56	RGS11	chr16	protein_coding	regulator of G-protein signaling 11
ENSG00000225166.1	0.03	0	0	0.1	AC012462.2	chr2	lincRNA		--
ENSG00000136237.18	0	0	0	0.01	RAPGEF5	chr7	protein_coding	Rap guanine nucleotide exchange factor (GEF) 5
ENSG00000198972.2	0	0.24	0	0	MIRLET7E	chr19	miRNA	microRNA let-7e
ENSG00000185697.16	7.89	7.74	8.95	8.48	MYBL1	chr8	protein_coding	v-myb avian myeloblastosis viral oncogene homolog-like 1
ENSG00000177302.14	10.75	9.5	10.46	10.94	TOP3A	chr17	protein_coding	topoisomerase (DNA) III alpha
ENSG00000172548.14	0	0	0	0.03	NIPAL4	chr5	protein_coding	NIPA-like domain containing 4
ENSG00000184857.7	7.68	7.23	7.29	8.04	TMEM186	chr16	protein_coding	transmembrane protein 186
ENSG00000160401.14	0.01	0	0.01	0	C9orf117	chr9	protein_coding	chromosome 9 open reading frame 117
ENSG00000130768.14	0.28	0.22	0.43	0.21	SMPDL3B	chr1	protein_coding	sphingomyelin phosphodiesterase, acid-like 3B
ENSG00000146648.15	88.37	81.2	91.98	92.51	EGFR	chr7	protein_coding	epidermal growth factor receptor
ENSG00000063169.10	2.56	2.7	3.24	2.85	GLTSCR1	chr19	protein_coding	glioma tumor suppressor candidate region gene 1
ENSG00000138231.12	7.09	7.84	6.69	7.87	DBR1	chr3	protein_coding	debranching RNA lariats 1
ENSG00000132872.11	0.01	0	0	0	SYT4	chr18	protein_coding	synaptotagmin IV
ENSG00000255275.3	2.29	2.32	2.48	2.74	RP13-279N23.2	chr1	protein_coding		--
ENSG00000232600.3	0.06	0	0	0.25	TONSL-AS1	chr8	antisense	TONSL antisense RNA 1
ENSG00000134717.17	10.17	10.51	10.54	10.09	BTF3L4	chr1	protein_coding	basic transcription factor 3-like 4
ENSG00000172382.9	1.44	2.25	1.17	1.22	PRSS27	chr16	protein_coding	protease, serine 27
ENSG00000104518.10	1.79	2	1.79	1.89	GSDMD	chr8	protein_coding	gasdermin D
ENSG00000261526.2	1.09	0.76	0.9	1.14	CTB-31O20.2	chr19	lincRNA		--
ENSG00000120942.13	3.7	3.9	3.69	3.78	UBIAD1	chr1	protein_coding	UbiA prenyltransferase domain containing 1
ENSG00000232940.5	0.13	0.29	0.4	0.21	HCG25	chr6	antisense	HLA complex group 25 (non-protein coding)
ENSG00000178502.5	2.64	2.35	2.91	2.85	KLHL11	chr17	protein_coding	kelch-like family member 11
ENSG00000274001.1	0.29	0.59	0.06	0.41	RP11-5G9.5	chr13	sense_intronic		--
ENSG00000170954.11	0	0	0	0.02	ZNF415	chr19	protein_coding	zinc finger protein 415
ENSG00000106524.8	13.89	13.89	12.64	13.96	ANKMY2	chr7	protein_coding	ankyrin repeat and MYND domain containing 2
ENSG00000244073.1	0.03	0	0	0	RPS4XP6	chr5	processed_pseudogene	ribosomal protein S4X pseudogene 6
ENSG00000267332.1	0	0.25	0	0.08	BOLA3P2	chr19	processed_pseudogene	bolA family member 3 pseudogene 2
ENSG00000166863.11	0.25	0.36	0.19	0.08	TAC3	chr12	protein_coding	tachykinin 3
ENSG00000260725.1	0	0.03	0	0	AC005307.1	chr19	lincRNA		--
ENSG00000223959.8	3.91	3.15	2.84	2.86	AFG3L1P	chr16	unitary_pseudogene	AFG3-like AAA ATPase 1, pseudogene
ENSG00000115091.11	41.16	38.96	44.04	43.52	ACTR3	chr2	protein_coding	ARP3 actin-related protein 3 homolog (yeast)
ENSG00000189280.3	3.65	3.09	3.96	3.25	GJB5	chr1	protein_coding	gap junction protein, beta 5, 31.1kDa
ENSG00000183605.16	10.45	9.63	10.47	10.96	SFXN4	chr10	protein_coding	sideroflexin 4
ENSG00000235670.1	0	0.22	0	0	RPL21P40	chr3	processed_pseudogene	ribosomal protein L21 pseudogene 40
ENSG00000152256.13	5.05	5.8	5.04	4.93	PDK1	chr2	protein_coding	pyruvate dehydrogenase kinase, isozyme 1
ENSG00000263033.2	0	0	0.03	0	RP11-396B14.2	chr16	lincRNA		--
ENSG00000100711.13	12.82	13.72	11.9	12.94	ZFYVE21	chr14	protein_coding	zinc finger, FYVE domain containing 21
ENSG00000196620.8	0	0	0.02	0.05	UGT2B15	chr4	protein_coding	UDP glucuronosyltransferase 2 family, polypeptide B15
ENSG00000099910.16	2.81	3.4	3.4	2.96	KLHL22	chr22	protein_coding	kelch-like family member 22
ENSG00000125414.18	0	0	0.01	0.02	MYH2	chr17	protein_coding	myosin, heavy chain 2, skeletal muscle, adult
ENSG00000112787.12	6.07	5.24	5.35	6.24	FBRSL1	chr12	protein_coding	fibrosin-like 1
ENSG00000141127.14	11.13	11.47	10.57	11.39	PRPSAP2	chr17	protein_coding	phosphoribosyl pyrophosphate synthetase-associated protein 2
ENSG00000273143.1	3.93	1.82	3.89	3.59	RP11-525A16.4	chr10	lincRNA		--
ENSG00000234816.2	0	0.14	0	0	U91328.2	chr6	unprocessed_pseudogene		--
ENSG00000203760.8	12.43	16.01	12.52	12.95	CENPW	chr6	protein_coding	centromere protein W
ENSG00000258640.3	0	0.11	0.06	0	RPL21P5	chr14	processed_pseudogene	ribosomal protein L21 pseudogene 5
ENSG00000203880.11	8.36	8.85	7.79	8.7	PCMTD2	chr20	protein_coding	protein-L-isoaspartate (D-aspartate) O-methyltransferase domain containing 2
ENSG00000279648.1	0	0	0.01	0	AP000432.3	chr21	TEC		--
ENSG00000223404.3	0.29	0.38	0.29	0.21	LINC00397	chr13	lincRNA	long intergenic non-protein coding RNA 397
ENSG00000170185.9	2.52	1.97	2.21	2.78	USP38	chr4	protein_coding	ubiquitin specific peptidase 38
ENSG00000133773.11	9.9	9.41	10.33	11.88	CCDC59	chr12	protein_coding	coiled-coil domain containing 59
ENSG00000171970.12	2.02	1.8	1.51	1.65	ZNF57	chr19	protein_coding	zinc finger protein 57
ENSG00000164778.4	0.42	0.48	0.42	0.45	EN2	chr7	protein_coding	engrailed homeobox 2
ENSG00000185986.11	6.76	7.1	9.32	9.25	SDHAP3	chr5	transcribed_unprocessed_pseudogene	succinate dehydrogenase complex, subunit A, flavoprotein pseudogene 3
ENSG00000137871.19	1.53	1.91	1.72	1.35	ZNF280D	chr15	protein_coding	zinc finger protein 280D
ENSG00000276945.1	0.15	0	0.1	0	CTC-436P18.5	chr5	unprocessed_pseudogene		--
ENSG00000101266.16	25.99	27.12	28.54	26.23	CSNK2A1	chr20	protein_coding	casein kinase 2, alpha 1 polypeptide
ENSG00000278952.1	0	0	0.07	0	RP11-399J13.2	chr11	TEC		--
ENSG00000257859.1	0.01	0.05	0.01	0.03	CASC18	chr12	lincRNA	cancer susceptibility candidate 18 (non-protein coding)
ENSG00000064995.16	16.66	15.68	19.36	16.12	TAF11	chr6	protein_coding	TAF11 RNA polymerase II, TATA box binding protein (TBP)-associated factor, 28kDa
ENSG00000134987.11	10.17	9.62	10.7	10.47	WDR36	chr5	protein_coding	WD repeat domain 36
ENSG00000140285.9	0.01	0.04	0.03	0.03	FGF7	chr15	protein_coding	fibroblast growth factor 7
ENSG00000224546.2	0.03	0.03	0	0.03	EIF4BP3	chr9	processed_pseudogene	eukaryotic translation initiation factor 4B pseudogene 3
ENSG00000138735.15	0.48	0.57	0.4	0.43	PDE5A	chr4	protein_coding	phosphodiesterase 5A, cGMP-specific
ENSG00000134201.10	0.01	0.02	0.01	0	GSTM5	chr1	protein_coding	glutathione S-transferase mu 5
ENSG00000226944.1	0.07	0.28	0	0	RP1-120G22.11	chr1	antisense		--
ENSG00000154118.12	4.31	4.49	4.48	3.93	JPH3	chr16	protein_coding	junctophilin 3
ENSG00000273416.1	0.43	0.37	0	0.19	RP4-597N16.4	chr1	lincRNA		--
ENSG00000265083.1	1.17	0	0	0	MIR3691	chr6	miRNA	microRNA 3691
ENSG00000221955.10	0.64	0.81	0.43	0.4	SLC12A8	chr3	protein_coding	solute carrier family 12, member 8
ENSG00000131484.4	1.3	1.7	1.6	0.82	RP11-798G7.5	chr17	antisense		--
ENSG00000258942.1	0.03	0	0.07	0	RP11-255G12.2	chr14	lincRNA		--
ENSG00000154608.13	0.57	0.52	0.61	0.49	CEP170P1	chr4	transcribed_unprocessed_pseudogene	centrosomal protein 170kDa pseudogene 1
ENSG00000166246.13	0.14	0.03	0.05	0.1	C16orf71	chr16	protein_coding	chromosome 16 open reading frame 71
ENSG00000169299.13	9.51	9.43	10.7	10.27	PGM2	chr4	protein_coding	phosphoglucomutase 2
ENSG00000278861.1	0.39	0.35	0.84	0.31	RP11-338K17.6	chr12	TEC		--
ENSG00000251314.2	0.02	0.09	0	0.07	CTD-2337A12.1	chr5	antisense		--
ENSG00000213762.10	2.76	2.91	2.41	2.76	ZNF134	chr19	protein_coding	zinc finger protein 134
ENSG00000125508.3	2.06	1.61	1.8	1.54	SRMS	chr20	protein_coding	src-related kinase lacking C-terminal regulatory tyrosine and N-terminal myristylation sites
ENSG00000230465.1	0.05	0	0	0	VENTXP4	chr3	processed_pseudogene	VENT homeobox pseudogene 4
ENSG00000198083.8	0.03	0	0	0	KRTAP9-9	chr17	protein_coding	keratin associated protein 9-9
ENSG00000165501.16	6.16	7.28	6.86	7.37	LRR1	chr14	protein_coding	leucine rich repeat protein 1
ENSG00000106263.17	114.69	113.29	114.46	119.58	EIF3B	chr7	protein_coding	eukaryotic translation initiation factor 3, subunit B
ENSG00000234241.1	0	0.03	0	0	RP4-775C13.1	chr20	processed_pseudogene		--
ENSG00000166762.16	0.99	0.93	0.99	0.84	CATSPER2	chr15	protein_coding	cation channel, sperm associated 2
ENSG00000143344.15	0.11	0.05	0.07	0.06	RGL1	chr1	protein_coding	ral guanine nucleotide dissociation stimulator-like 1
ENSG00000132386.10	0	0.1	0	0	SERPINF1	chr17	protein_coding	serpin peptidase inhibitor, clade F (alpha-2 antiplasmin, pigment epithelium derived factor), member 1
ENSG00000169508.6	0.06	0	0	0.08	GPR183	chr13	protein_coding	G protein-coupled receptor 183
ENSG00000240015.2	0.04	0.09	0	0	RP11-90P5.5	chr8	antisense		--
ENSG00000063438.16	14.26	12.85	12.15	12.63	AHRR	chr5	protein_coding	aryl-hydrocarbon receptor repressor
ENSG00000168090.9	75.84	72.65	73.25	79.78	COPS6	chr7	protein_coding	COP9 signalosome subunit 6
ENSG00000279228.1	0.06	0	0.06	0	RP11-345J4.4	chr16	TEC		--
ENSG00000003393.14	2.51	2.53	2.86	2.6	ALS2	chr2	protein_coding	amyotrophic lateral sclerosis 2 (juvenile)
ENSG00000169246.16	2.82	3.7	3.8	3.28	NPIPB3	chr16	protein_coding	nuclear pore complex interacting protein family, member B3
ENSG00000119720.17	0.97	0.99	0.95	0.9	NRDE2	chr14	protein_coding	NRDE-2, necessary for RNA interference, domain containing
ENSG00000114480.12	22.97	26.57	22.25	23.28	GBE1	chr3	protein_coding	glucan (1,4-alpha-), branching enzyme 1
ENSG00000265600.1	0	0.27	0	0	AC006480.1	chr7	miRNA		--
ENSG00000267030.1	1.61	1.18	1.92	0.69	CTB-50L17.7	chr19	antisense		--
ENSG00000204267.13	8.08	7.84	7.74	8.59	TAP2	chr6	protein_coding	transporter 2, ATP-binding cassette, sub-family B (MDR/TAP)
ENSG00000269867.1	0	0.04	0	0	CTD-2583A14.8	chr19	sense_intronic		--
ENSG00000133794.17	6.23	7.81	6.49	6.52	ARNTL	chr11	protein_coding	aryl hydrocarbon receptor nuclear translocator-like
ENSG00000116514.16	14.84	15.84	17.1	16.86	RNF19B	chr1	protein_coding	ring finger protein 19B
ENSG00000132481.6	18.25	17.11	17.86	21.31	TRIM47	chr17	protein_coding	tripartite motif containing 47
ENSG00000129933.20	7.35	7.08	7.03	7.97	MAU2	chr19	protein_coding	MAU2 sister chromatid cohesion factor
ENSG00000131724.10	22.97	22.06	24.41	22.5	IL13RA1	chrX	protein_coding	interleukin 13 receptor, alpha 1
ENSG00000131475.6	43.48	42.15	48.69	50.94	VPS25	chr17	protein_coding	vacuolar protein sorting 25 homolog (S. cerevisiae)
ENSG00000153093.18	0.05	0.03	0.03	0.02	ACOXL	chr2	protein_coding	acyl-CoA oxidase-like
ENSG00000214832.5	0.04	0	0.04	0.04	UPF3AP2	chr17	transcribed_processed_pseudogene	UPF3A pseudogene 2
ENSG00000255292.6	0	0.14	0	0	AP002884.2	chr11	protein_coding		--
ENSG00000106305.9	31.55	25.55	28.48	36.13	AIMP2	chr7	protein_coding	aminoacyl tRNA synthetase complex-interacting multifunctional protein 2
ENSG00000108448.20	9.34	11.36	8.73	10.39	TRIM16L	chr17	protein_coding	tripartite motif containing 16-like
ENSG00000157426.13	2.16	2.34	2.34	2	AASDH	chr4	protein_coding	aminoadipate-semialdehyde dehydrogenase
ENSG00000170577.7	4.39	4.73	4.68	5.53	SIX2	chr2	protein_coding	SIX homeobox 2
ENSG00000146005.3	0.01	0.05	0	0	PSD2	chr5	protein_coding	pleckstrin and Sec7 domain containing 2
ENSG00000236197.2	0	0	0.01	0	AC002429.5	chr7	antisense		--
ENSG00000065308.4	20.04	19.21	21.93	22.96	TRAM2	chr6	protein_coding	translocation associated membrane protein 2
ENSG00000104723.20	8.47	8.3	8.99	8.22	TUSC3	chr8	protein_coding	tumor suppressor candidate 3
ENSG00000135469.13	3.59	3.79	2.57	2.89	COQ10A	chr12	protein_coding	coenzyme Q10 homolog A (S. cerevisiae)
ENSG00000255893.1	2.35	2.46	2.42	4.11	RP11-685N10.1	chr11	antisense		--
ENSG00000106692.13	5.77	5.41	5.77	5.44	FKTN	chr9	protein_coding	fukutin
ENSG00000057757.9	8.94	9.3	10	9.96	PITHD1	chr1	protein_coding	PITH (C-terminal proteasome-interacting domain of thioredoxin-like) domain containing 1
ENSG00000251281.1	0.25	0.31	0.31	0.69	CTD-2066L21.2	chr5	lincRNA		--
ENSG00000124557.12	0.05	0.02	0	0.05	BTN1A1	chr6	protein_coding	butyrophilin, subfamily 1, member A1
ENSG00000150672.16	0.07	0.06	0.02	0.03	DLG2	chr11	protein_coding	discs, large homolog 2 (Drosophila)
ENSG00000122034.12	29.62	35.57	31.72	34.89	GTF3A	chr13	protein_coding	general transcription factor IIIA
ENSG00000100379.17	3.88	4.17	3.79	3.67	KCTD17	chr22	protein_coding	potassium channel tetramerization domain containing 17
ENSG00000134042.12	0.01	0.02	0.02	0	MRO	chr18	protein_coding	maestro
ENSG00000170946.14	7.26	7.08	6.1	6.63	DNAJC24	chr11	protein_coding	DnaJ (Hsp40) homolog, subfamily C, member 24
ENSG00000198482.10	2.47	1.85	2.41	1.81	ZNF808	chr19	protein_coding	zinc finger protein 808
ENSG00000066056.13	0	0.01	0	0	TIE1	chr1	protein_coding	tyrosine kinase with immunoglobulin-like and EGF-like domains 1
ENSG00000187688.14	0.42	0.25	0.28	0.32	TRPV2	chr17	protein_coding	transient receptor potential cation channel, subfamily V, member 2
ENSG00000274079.1	0	0	0.19	0.09	Metazoa_SRP	chr15	misc_RNA		--
ENSG00000244266.1	0	0.18	0	0	RP11-112N23.1	chr12	processed_pseudogene		--
ENSG00000225914.1	1.69	2.03	1.92	1.43	XXbac-BPG154L12.4	chr6	antisense		--
ENSG00000135932.10	27.97	28.32	27.52	27.88	CAB39	chr2	protein_coding	calcium binding protein 39
ENSG00000235370.6	0	0	0.01	0	DNM1P51	chr15	transcribed_unprocessed_pseudogene	dynamin 1 pseudogene 51
ENSG00000171517.5	0	0.01	0	0.01	LPAR3	chr1	protein_coding	lysophosphatidic acid receptor 3
ENSG00000144655.14	13.54	12.26	15.51	13.64	CSRNP1	chr3	protein_coding	cysteine-serine-rich nuclear protein 1
ENSG00000260235.1	0.38	0	0.14	0	CTD-2026K11.3	chr15	antisense		--
ENSG00000267287.1	0	0	0.01	0	RP11-567M16.1	chr18	processed_transcript		--
ENSG00000213030.5	0.06	0.09	0.39	0	CGB8	chr19	protein_coding	chorionic gonadotropin, beta polypeptide 8
ENSG00000279838.1	0.45	0.55	0.52	0.6	RP4-635A23.6	chr1	TEC		--
ENSG00000274918.1	0.06	0.12	0.06	0	RP11-54G14.1	chr18	lincRNA		--
ENSG00000171311.12	23.83	23.44	20.33	20.41	EXOSC1	chr10	protein_coding	exosome component 1
ENSG00000156990.14	21.63	21.2	20.05	23.1	RPUSD3	chr3	protein_coding	RNA pseudouridylate synthase domain containing 3
ENSG00000238578.1	6.57	5.89	9.95	5.9	SNORD4A	chr17	snoRNA	small nucleolar RNA, C/D box 4A
ENSG00000255343.1	1.16	1.34	1.26	1.01	RP11-299M14.2	chr8	3prime_overlapping_ncrna		--
ENSG00000109667.11	0.11	0.05	0	0.16	SLC2A9	chr4	protein_coding	solute carrier family 2 (facilitated glucose transporter), member 9
ENSG00000159197.3	0.18	0.15	0.1	0.13	KCNE2	chr21	protein_coding	potassium channel, voltage gated subfamily E regulatory beta subunit 2
ENSG00000121316.10	1.6	1.62	1.47	1.27	PLBD1	chr12	protein_coding	phospholipase B domain containing 1
ENSG00000242299.1	7.79	9.3	8.33	6.99	RP11-234A1.1	chr3	processed_pseudogene		--
ENSG00000157554.18	0.52	0.75	0.64	0.58	ERG	chr21	protein_coding	v-ets avian erythroblastosis virus E26 oncogene homolog
ENSG00000259556.2	0	0	0	0.08	RP11-56B16.2	chr15	unprocessed_pseudogene		--
ENSG00000253227.1	2.52	2.21	2.5	2.78	RP11-383J24.1	chr8	lincRNA		--
ENSG00000207922.1	0	0	0.28	0.56	MIR566	chr3	miRNA	microRNA 566
ENSG00000103495.13	54.39	58.04	50.72	57	MAZ	chr16	protein_coding	MYC-associated zinc finger protein (purine-binding transcription factor)
ENSG00000163714.17	49.96	49.9	50.84	49.49	U2SURP	chr3	protein_coding	U2 snRNP-associated SURP domain containing
ENSG00000100314.3	0.06	0.11	0.02	0.02	CABP7	chr22	protein_coding	calcium binding protein 7
ENSG00000112759.16	37.53	33.67	38.72	40.03	SLC29A1	chr6	protein_coding	solute carrier family 29 (equilibrative nucleoside transporter), member 1
ENSG00000180346.3	3.5	2.69	3.44	3.32	TIGD2	chr4	protein_coding	tigger transposable element derived 2
ENSG00000068697.6	52.16	54.24	50.92	50.24	LAPTM4A	chr2	protein_coding	lysosomal protein transmembrane 4 alpha
ENSG00000281041.2	0	0	0.12	0	RP11-470E16.2	chr1	lincRNA		--
ENSG00000139168.7	25.15	25.18	21.77	21.7	ZCRB1	chr12	protein_coding	zinc finger CCHC-type and RNA binding motif 1
ENSG00000240463.1	0.24	0.18	0.18	0	RPS19P3	chr14	processed_pseudogene	ribosomal protein S19 pseudogene 3
ENSG00000270540.1	0	0.21	0	0	RP11-785G17.1	chr2	antisense		--
ENSG00000197696.9	1.18	1.14	0.6	0.67	NMB	chr15	protein_coding	neuromedin B
ENSG00000201217.1	2.33	0.94	3.05	3.52	Y_RNA	chr3	misc_RNA		--
ENSG00000186367.6	0	0	0.01	0	KIAA1024L	chr5	protein_coding	KIAA1024-like
ENSG00000281531.1	0.27	0	0.18	0.54	Metazoa_SRP	chr10	misc_RNA		--
ENSG00000176236.6	0.02	0.02	0	0	C10orf111	chr10	antisense	chromosome 10 open reading frame 111
ENSG00000203797.9	0	0	0	0.04	DDO	chr6	protein_coding	D-aspartate oxidase
ENSG00000235635.1	0	0	0.24	0	AC016644.1	chr5	antisense		--
ENSG00000278022.1	0.74	0.35	1.21	0.58	RP11-35O15.2	chr15	sense_intronic		--
ENSG00000072135.12	5.22	5.89	4.95	4.54	PTPN18	chr2	protein_coding	protein tyrosine phosphatase, non-receptor type 18 (brain-derived)
ENSG00000197561.6	0.15	0.18	0	0	ELANE	chr19	protein_coding	elastase, neutrophil expressed
ENSG00000112984.11	27.84	30.93	28.49	26.53	KIF20A	chr5	protein_coding	kinesin family member 20A
ENSG00000262292.2	0	0.05	0.05	0.05	RP11-160E2.11	chr17	lincRNA		--
ENSG00000187790.10	2.45	1.87	1.99	1.92	FANCM	chr14	protein_coding	Fanconi anemia, complementation group M
ENSG00000270964.1	0.91	0.99	0.78	0.47	RP11-502I4.3	chr15	lincRNA		--
ENSG00000235672.1	0.18	0.18	0	0.54	AC090286.2	chr17	transcribed_processed_pseudogene		--
ENSG00000243175.1	0	0.06	0.06	0	RP11-58H15.1	chr4	transcribed_processed_pseudogene		--
ENSG00000244144.1	0.1	0.1	0.26	0.1	RP11-757F18.3	chr3	processed_pseudogene		--
ENSG00000106608.16	5.86	6.11	7.29	7.44	URGCP	chr7	protein_coding	upregulator of cell proliferation
ENSG00000198663.16	19.37	21.55	15.99	15.03	C6orf89	chr6	protein_coding	chromosome 6 open reading frame 89
ENSG00000121101.15	0.21	0.14	0.37	0.2	TEX14	chr17	protein_coding	testis expressed 14
ENSG00000101945.16	10.39	11.11	10.96	10.7	SUV39H1	chrX	protein_coding	suppressor of variegation 3-9 homolog 1 (Drosophila)
ENSG00000181220.15	2.13	1.85	2.23	2.31	ZNF746	chr7	protein_coding	zinc finger protein 746
ENSG00000184454.6	0.03	0.03	0	0.01	NCMAP	chr1	protein_coding	noncompact myelin associated protein
ENSG00000160113.5	18.53	16.76	15.33	17.38	NR2F6	chr19	protein_coding	nuclear receptor subfamily 2, group F, member 6
ENSG00000254860.5	1.75	1.89	1.23	2.95	TMEM9B-AS1	chr11	antisense	TMEM9B antisense RNA 1
ENSG00000254038.1	0.29	0.46	0.17	0.25	RP11-419C23.1	chr8	lincRNA		--
ENSG00000140104.13	3.68	3.76	3.45	3.53	C14orf79	chr14	protein_coding	chromosome 14 open reading frame 79
ENSG00000258555.4	0.22	0.11	0.2	0.21	SPECC1L-ADORA2A	chr22	protein_coding	SPECC1L-ADORA2A readthrough (NMD candidate)
ENSG00000119574.12	1.45	1.47	1.53	1.68	ZBTB45	chr19	protein_coding	zinc finger and BTB domain containing 45
ENSG00000162520.14	3.94	4	4.76	4.88	SYNC	chr1	protein_coding	syncoilin, intermediate filament protein
ENSG00000200034.1	0	0	0	0.19	RNU4-73P	chr2	snRNA	RNA, U4 small nuclear 73, pseudogene
ENSG00000050165.17	1.18	0.76	1.61	1.82	DKK3	chr11	protein_coding	dickkopf WNT signaling pathway inhibitor 3
ENSG00000198826.10	25.56	26.21	26.53	26.12	ARHGAP11A	chr15	protein_coding	Rho GTPase activating protein 11A
ENSG00000207944.1	0.27	0.28	0	0	MIR574	chr4	miRNA	microRNA 574
ENSG00000066230.10	0.26	0.11	0.18	0.41	SLC9A3	chr5	protein_coding	solute carrier family 9, subfamily A (NHE3, cation proton antiporter 3), member 3
ENSG00000086827.8	12.94	12.75	13.89	14.44	ZW10	chr11	protein_coding	zw10 kinetochore protein
ENSG00000198556.13	2.08	1.99	2.13	1.85	ZNF789	chr7	protein_coding	zinc finger protein 789
ENSG00000145545.11	12.39	13.22	12.01	11.67	SRD5A1	chr5	protein_coding	steroid-5-alpha-reductase, alpha polypeptide 1 (3-oxo-5 alpha-steroid delta 4-dehydrogenase alpha 1)
ENSG00000258086.1	0.05	0	0.05	0	RP11-753H16.5	chr12	antisense		--
ENSG00000139304.12	0	0.01	0	0	PTPRQ	chr12	protein_coding	protein tyrosine phosphatase, receptor type, Q
ENSG00000248223.1	0	0.09	0.12	0.06	CTD-2139B15.2	chr5	lincRNA		--
ENSG00000279591.1	0	0	0.14	0	AC002044.1	chr16	TEC		--
ENSG00000165832.5	10.43	9.51	9.69	11.5	TRUB1	chr10	protein_coding	TruB pseudouridine (psi) synthase family member 1
ENSG00000178607.15	1.63	1.81	1.35	1.41	ERN1	chr17	protein_coding	endoplasmic reticulum to nucleus signaling 1
ENSG00000258809.1	0.05	0.05	0	0.14	CTD-2555O16.1	chr14	lincRNA		--
ENSG00000280614.1	0	0.03	0	0	CH507-513H4.4	chr21	lincRNA		--
ENSG00000175344.16	0.02	0	0	0.02	CHRNA7	chr15	protein_coding	cholinergic receptor, nicotinic, alpha 7 (neuronal)
ENSG00000208023.2	0.24	0	0	0	MIR185	chr22	miRNA	microRNA 185
ENSG00000153993.13	0.05	0.08	0.05	0.08	SEMA3D	chr7	protein_coding	sema domain, immunoglobulin domain (Ig), short basic domain, secreted, (semaphorin) 3D
ENSG00000017260.19	27.44	27	27.07	26.8	ATP2C1	chr3	protein_coding	ATPase, Ca++ transporting, type 2C, member 1
ENSG00000054611.13	3.55	3.56	3.21	3.33	TBC1D22A	chr22	protein_coding	TBC1 domain family, member 22A
ENSG00000151553.14	4.94	5.25	5.58	5.77	FAM160B1	chr10	protein_coding	family with sequence similarity 160, member B1
ENSG00000238113.6	0.05	0.23	0.22	0.17	LINC01410	chr9	lincRNA	long intergenic non-protein coding RNA 1410
ENSG00000127578.6	6.5	6.97	6.49	6.89	WFIKKN1	chr16	protein_coding	WAP, follistatin/kazal, immunoglobulin, kunitz and netrin domain containing 1
ENSG00000273056.1	0.09	0.18	0.14	0.14	RP11-77E14.2	chr9	lincRNA		--
ENSG00000134874.17	2.14	2.25	1.63	1.9	DZIP1	chr13	protein_coding	DAZ interacting zinc finger protein 1
ENSG00000137492.7	16.35	15.93	17.45	18.36	PRKRIR	chr11	protein_coding	protein-kinase, interferon-inducible double stranded RNA dependent inhibitor, repressor of (P58 repressor)
ENSG00000142065.13	0.71	0.94	0.77	0.59	ZFP14	chr19	protein_coding	ZFP14 zinc finger protein
ENSG00000037749.11	10.91	10.88	10.31	10.22	MFAP3	chr5	protein_coding	microfibrillar-associated protein 3
ENSG00000270531.1	0	0.1	0	0.3	RP11-169K17.2	chr3	processed_pseudogene		--
ENSG00000273619.1	0.43	0.48	1.39	0.91	RP5-908M14.9	chr20	antisense		--
ENSG00000263321.1	0	0.24	0	0	RP11-388C12.5	chr17	lincRNA		--
ENSG00000100804.18	42.79	39.99	42.21	43.24	PSMB5	chr14	protein_coding	proteasome (prosome, macropain) subunit, beta type, 5
ENSG00000128872.9	0.26	0.37	0.23	0.25	TMOD2	chr15	protein_coding	tropomodulin 2 (neuronal)
ENSG00000198954.6	11.68	10.26	11.13	12.56	KIF1BP	chr10	protein_coding	KIF1 binding protein
ENSG00000184831.13	13.42	14.23	11.44	13.69	APOO	chrX	protein_coding	apolipoprotein O
ENSG00000101000.4	27.66	26.91	28.86	25.84	PROCR	chr20	protein_coding	protein C receptor, endothelial
ENSG00000261734.1	0	0	0	0.01	RP11-669C19.1	chr3	lincRNA		--
ENSG00000213513.3	0.82	0.95	0.64	0.59	RP13-39P12.2	chr10	processed_pseudogene		--
ENSG00000139985.6	0.16	0.25	0.26	0.12	ADAM21	chr14	protein_coding	ADAM metallopeptidase domain 21
ENSG00000234717.1	0.12	0.06	0	0	TMEM212-AS1	chr3	lincRNA	TMEM212 antisense RNA 1
ENSG00000230910.2	0	0	0	0.02	RP3-525N10.2	chr6	antisense		--
ENSG00000144596.11	0.36	0.39	0.25	0.3	GRIP2	chr3	protein_coding	glutamate receptor interacting protein 2
ENSG00000279581.1	0.04	0	0	0	RP11-243M5.3	chr12	TEC		--
ENSG00000154330.12	0.63	0.4	0.36	0.51	PGM5	chr9	protein_coding	phosphoglucomutase 5
ENSG00000271778.1	0.14	0.32	0.14	0.92	RP11-379F4.8	chr3	sense_intronic		--
ENSG00000231133.6	0.14	0.03	0	0	HAR1B	chr20	lincRNA	highly accelerated region 1B (non-protein coding)
ENSG00000258888.1	0	0	0	0.04	RP11-326A13.1	chr15	lincRNA		--
ENSG00000163701.18	1.45	1.34	1.57	1.51	IL17RE	chr3	protein_coding	interleukin 17 receptor E
ENSG00000180822.11	2.87	3.26	2.8	2.43	PSMG4	chr6	protein_coding	proteasome (prosome, macropain) assembly chaperone 4
ENSG00000198722.12	5.48	6.62	4.58	5.01	UNC13B	chr9	protein_coding	unc-13 homolog B (C. elegans)
ENSG00000123643.12	4.03	2.86	3.35	3.1	SLC36A1	chr5	protein_coding	solute carrier family 36 (proton/amino acid symporter), member 1
ENSG00000173264.13	8.52	8.51	8.71	8.66	GPR137	chr11	protein_coding	G protein-coupled receptor 137
ENSG00000134490.13	3.51	4.71	3.46	3.44	TMEM241	chr18	protein_coding	transmembrane protein 241
ENSG00000226699.1	0	0.29	0	0	RP11-122K13.7	chr10	antisense		--
ENSG00000206980.1	0	0	0.26	0	RNU6-662P	chr1	snRNA	RNA, U6 small nuclear 662, pseudogene
ENSG00000064607.16	14.72	16.12	15.16	14.55	SUGP2	chr19	protein_coding	SURP and G patch domain containing 2
ENSG00000165457.13	0.34	0.16	0.37	0.24	FOLR2	chr11	protein_coding	folate receptor 2 (fetal)
ENSG00000109066.13	3.48	3.18	3.16	3.67	TMEM104	chr17	protein_coding	transmembrane protein 104
ENSG00000280006.1	4.76	6.82	4.88	3.34	AC009060.2	chr16	protein_coding		--
ENSG00000171735.18	1.12	1.22	1.06	1.06	CAMTA1	chr1	protein_coding	calmodulin binding transcription activator 1
ENSG00000166685.11	7.87	5.86	7.7	7.91	COG1	chr17	protein_coding	component of oligomeric golgi complex 1
ENSG00000085552.16	0.03	0.03	0.01	0.01	IGSF9	chr1	protein_coding	immunoglobulin superfamily, member 9
ENSG00000129437.9	0.07	0.18	0.11	0.09	KLK14	chr19	protein_coding	kallikrein-related peptidase 14
ENSG00000152207.7	0.02	0.01	0	0.02	CYSLTR2	chr13	protein_coding	cysteinyl leukotriene receptor 2
ENSG00000231887.6	1.6	1.45	1.26	0.63	PRH1	chr12	protein_coding	proline-rich protein HaeIII subfamily 1
ENSG00000140398.13	0.15	0.18	0.15	0.22	NEIL1	chr15	protein_coding	nei endonuclease VIII-like 1 (E. coli)
ENSG00000281406.1	0.33	0.29	0.16	0.14	BLACAT1	chr1	lincRNA	bladder cancer associated transcript 1 (non-protein coding)
ENSG00000030066.13	51	46.75	49.21	47.29	NUP160	chr11	protein_coding	nucleoporin 160kDa
ENSG00000146453.12	0	0.11	0.01	0.04	PNLDC1	chr6	protein_coding	poly(A)-specific ribonuclease (PARN)-like domain containing 1
ENSG00000170340.10	8.44	7.5	9.44	8.75	B3GNT2	chr2	protein_coding	UDP-GlcNAc:betaGal beta-1,3-N-acetylglucosaminyltransferase 2
ENSG00000156671.12	13.19	14.04	12.25	11.32	SAMD8	chr10	protein_coding	sterile alpha motif domain containing 8
ENSG00000196376.10	0	0.01	0	0.01	SLC35F1	chr6	protein_coding	solute carrier family 35, member F1
ENSG00000135052.16	42.62	43.21	43.65	44.89	GOLM1	chr9	protein_coding	golgi membrane protein 1
ENSG00000260955.2	0	0.12	0.18	0.24	RP11-30L15.6	chr8	lincRNA		--
ENSG00000176390.11	6.2	6.09	5.58	6.69	CRLF3	chr17	protein_coding	cytokine receptor-like factor 3
ENSG00000100058.12	4.8	5.39	4.12	5.28	CRYBB2P1	chr22	transcribed_unprocessed_pseudogene	crystallin, beta B2 pseudogene 1
ENSG00000139921.12	12.02	11.77	13.61	13.39	TMX1	chr14	protein_coding	thioredoxin-related transmembrane protein 1
ENSG00000136867.10	1.88	1.59	1.23	1.58	SLC31A2	chr9	protein_coding	solute carrier family 31 (copper transporter), member 2
ENSG00000185345.18	0.01	0.01	0	0	PARK2	chr6	protein_coding	parkin RBR E3 ubiquitin protein ligase
ENSG00000265144.1	0	0	0.36	0	MIR548AM	chrX	miRNA	microRNA 548am
ENSG00000266509.1	0.25	0	0	0	MIR3934	chr6	miRNA	microRNA 3934
ENSG00000100263.13	4.13	3.93	4.26	4.55	RHBDD3	chr22	protein_coding	rhomboid domain containing 3
ENSG00000185958.9	0.01	0	0	0	FAM186A	chr12	protein_coding	family with sequence similarity 186, member A
ENSG00000250264.1	22.01	16.86	19.33	21.73	XXbac-BPG246D15.9	chr6	protein_coding		--
ENSG00000206337.10	3.2	3.49	2.18	2.71	HCP5	chr6	sense_overlapping	HLA complex P5 (non-protein coding)
ENSG00000272779.1	7.43	6.53	8.88	8.12	LL22NC03-80A10.6	chr22	transcribed_unprocessed_pseudogene		--
ENSG00000103550.13	10.53	10.59	9.3	10.85	KNOP1	chr16	protein_coding	lysine-rich nucleolar protein 1
ENSG00000238273.3	0.16	0.04	0.06	0.15	AC012360.6	chr2	antisense		--
ENSG00000276900.1	2.67	2.43	2.96	2.67	RP11-467L13.7	chr12	antisense		--
ENSG00000154639.18	6.12	6.45	6.21	7.11	CXADR	chr21	protein_coding	coxsackie virus and adenovirus receptor
ENSG00000213344.2	0	0	0.17	0.62	PCNPP3	chr12	processed_pseudogene	PEST containing nuclear protein pseudogene 3
ENSG00000213279.2	0.17	0.07	0.2	0.09	RP1-29C18.9	chr22	lincRNA		--
ENSG00000242951.1	0	0	0	0.07	RP11-507E23.1	chr14	processed_pseudogene		--
ENSG00000197757.7	4.25	3.97	3.98	3.79	HOXC6	chr12	protein_coding	homeobox C6
ENSG00000112592.12	6.64	5.7	5.76	6.82	TBP	chr6	protein_coding	TATA box binding protein
ENSG00000260836.1	1.55	0.96	0.84	1.66	RP11-152F13.10	chr15	protein_coding		--
ENSG00000256588.1	0.08	0.29	0.42	0.29	RP11-613F22.8	chr11	sense_intronic		--
ENSG00000259712.1	0.04	0	0	0	CTD-2184D3.5	chr15	antisense		--
ENSG00000114251.13	8.4	7.49	7.82	7.89	WNT5A	chr3	protein_coding	wingless-type MMTV integration site family, member 5A
ENSG00000042062.11	0.07	0.04	0.03	0.01	FAM65C	chr20	protein_coding	family with sequence similarity 65, member C
ENSG00000166387.11	0.48	0.46	0.41	0.39	PPFIBP2	chr11	protein_coding	PTPRF interacting protein, binding protein 2 (liprin beta 2)
ENSG00000205334.2	0.02	0.12	0.06	0.14	LINC01460	chr2	lincRNA	long intergenic non-protein coding RNA 1460
ENSG00000140694.16	12.21	11.42	11.54	11.82	PARN	chr16	protein_coding	poly(A)-specific ribonuclease
ENSG00000214465.3	0	0	0	0.02	SMARCE1P6	chr2	processed_pseudogene	SWI/SNF related, matrix associated, actin dependent regulator of chromatin, subfamily e, member 1 pseudogene 6
ENSG00000125656.8	25.44	25.19	23.8	27.44	CLPP	chr19	protein_coding	caseinolytic mitochondrial matrix peptidase proteolytic subunit
ENSG00000274444.1	0.2	0.13	0	0	RP11-128A17.2	chr15	lincRNA		--
ENSG00000108384.14	4.5	4.76	4.6	5.21	RAD51C	chr17	protein_coding	RAD51 paralog C
ENSG00000260618.1	0	0	0.02	0	RP11-23N2.4	chr15	antisense		--
ENSG00000260774.1	1.1	0.86	1.52	1.11	CTD-2083E4.4	chr5	processed_transcript		--
ENSG00000131931.8	4.19	4.1	4.42	5.02	THAP1	chr8	protein_coding	THAP domain containing, apoptosis associated protein 1
ENSG00000208036.1	1.92	2.59	2.91	1.29	MIR106B	chr7	miRNA	microRNA 106b
ENSG00000137571.10	0.15	0.23	0.09	0.15	SLCO5A1	chr8	protein_coding	solute carrier organic anion transporter family, member 5A1
ENSG00000222266.1	0	0.53	0	0.8	RNU6-757P	chr5	snRNA	RNA, U6 small nuclear 757, pseudogene
ENSG00000198673.10	0	0.05	0.01	0.02	FAM19A2	chr12	protein_coding	family with sequence similarity 19 (chemokine (C-C motif)-like), member A2
ENSG00000204438.10	11.54	10.91	10.68	11.97	GPANK1	chr6	protein_coding	G patch domain and ankyrin repeats 1
ENSG00000143458.11	2.67	2.94	3.17	3.07	GABPB2	chr1	protein_coding	GA binding protein transcription factor, beta subunit 2
ENSG00000179611.3	0	0.06	0	0.04	DGKZP1	chr13	processed_pseudogene	diacylglycerol kinase, zeta pseudogene 1
ENSG00000198198.13	5.79	5.01	5.76	5.17	SZT2	chr1	protein_coding	seizure threshold 2 homolog (mouse)
ENSG00000270720.1	0	0.32	0	0	RP11-84C13.2	chr4	lincRNA		--
ENSG00000263969.2	0	0.09	0	0	RN7SL678P	chr21	misc_RNA	RNA, 7SL, cytoplasmic 678, pseudogene
ENSG00000278588.1	1.1	0.77	0.21	1.74	HIST1H2BI	chr6	protein_coding	histone cluster 1, H2bi
ENSG00000255320.1	0	0	0	0.07	RP11-755F10.1	chr11	antisense		--
ENSG00000163877.9	4.08	4.12	3.82	4.35	SNIP1	chr1	protein_coding	Smad nuclear interacting protein 1
ENSG00000121578.12	15.32	15.32	18.41	17.18	B4GALT4	chr3	protein_coding	UDP-Gal:betaGlcNAc beta 1,4- galactosyltransferase, polypeptide 4
ENSG00000139112.10	21.58	22.36	21.39	22.63	GABARAPL1	chr12	protein_coding	GABA(A) receptor-associated protein like 1
ENSG00000063180.8	1.81	1.96	1.21	1.65	CA11	chr19	protein_coding	carbonic anhydrase XI
ENSG00000261135.1	2.32	3.42	1.75	1.22	RP4-798A10.7	chr1	lincRNA		--
ENSG00000100418.7	16.87	16.09	16.12	17.53	DESI1	chr22	protein_coding	desumoylating isopeptidase 1
ENSG00000179709.8	0.02	0	0.02	0.01	NLRP8	chr19	protein_coding	NLR family, pyrin domain containing 8
ENSG00000200350.1	0	0	0	0.25	RNU6-1285P	chr4	snRNA	RNA, U6 small nuclear 1285, pseudogene
ENSG00000165507.8	1.67	1.33	0.94	0.83	C10orf10	chr10	protein_coding	chromosome 10 open reading frame 10
ENSG00000239672.7	76.71	73.32	79.85	81.8	NME1	chr17	protein_coding	NME/NM23 nucleoside diphosphate kinase 1
ENSG00000271430.1	3.09	3.02	2.54	2.71	RP3-368A4.5	chrX	sense_intronic		--
ENSG00000146374.13	1.46	1.59	1.45	2.28	RSPO3	chr6	protein_coding	R-spondin 3
ENSG00000143756.11	8.76	8.09	9.46	10.15	FBXO28	chr1	protein_coding	F-box protein 28
ENSG00000232949.1	0.14	0.24	0.19	0.05	AC002480.4	chr7	antisense		--
ENSG00000277075.1	13.77	18.62	11.01	11.41	HIST1H2AE	chr6	protein_coding	histone cluster 1, H2ae
ENSG00000273328.5	0.02	0.01	0	0	RP11-141M3.6	chr3	processed_transcript		--
ENSG00000103326.10	16.69	14.01	15.04	14.56	CAPN15	chr16	protein_coding	calpain 15
ENSG00000280064.1	0	0.01	0	0	RP11-205M5.3	chr8	TEC		--
ENSG00000236869.1	0	0.17	0	0	RP11-944L7.4	chr3	antisense		--
ENSG00000005059.15	2.77	2.63	1.75	2.04	CCDC109B	chr4	protein_coding	coiled-coil domain containing 109B
ENSG00000264050.1	0	0	0.04	0	RP11-22N12.2	chr17	processed_pseudogene		--
ENSG00000278862.1	0.05	0.03	0.03	0	RP11-571O6.2	chr16	TEC		--
ENSG00000114316.12	7.61	8.06	6.95	8.38	USP4	chr3	protein_coding	ubiquitin specific peptidase 4 (proto-oncogene)
ENSG00000267102.1	0.54	0.55	0.47	0.72	RP11-686D22.7	chr17	transcribed_processed_pseudogene		--
ENSG00000138678.10	2.5	2.91	2.97	3.35	AGPAT9	chr4	protein_coding	1-acylglycerol-3-phosphate O-acyltransferase 9
ENSG00000061676.14	9.3	9.6	8.57	8.74	NCKAP1	chr2	protein_coding	NCK-associated protein 1
ENSG00000124193.14	39.11	38.71	41.64	40.46	SRSF6	chr20	protein_coding	serine/arginine-rich splicing factor 6
ENSG00000160789.19	157.03	168.32	160.41	170.44	LMNA	chr1	protein_coding	lamin A/C
ENSG00000266252.1	0.26	0	0	0	AL031768.1	chr6	miRNA		--
ENSG00000104774.12	8.69	9.3	7.27	7.01	MAN2B1	chr19	protein_coding	mannosidase, alpha, class 2B, member 1
ENSG00000197746.13	318.9	323.49	292.88	310.04	PSAP	chr10	protein_coding	prosaposin
ENSG00000184719.11	0.01	0.01	0	0	RNLS	chr10	protein_coding	renalase, FAD-dependent amine oxidase
ENSG00000248840.2	0.05	0	0	0	RP11-357G3.2	chr4	transcribed_processed_pseudogene		--
ENSG00000236255.1	0.6	0.6	0.73	0.58	AC009404.2	chr2	lincRNA		--
ENSG00000070729.13	0.44	0.56	0.25	0.23	CNGB1	chr16	protein_coding	cyclic nucleotide gated channel beta 1
ENSG00000242516.1	1.21	1.46	1.58	1.23	LINC00960	chr3	lincRNA	long intergenic non-protein coding RNA 960
ENSG00000212126.3	0.03	0.03	0.13	0	TAS2R50	chr12	protein_coding	taste receptor, type 2, member 50
ENSG00000165698.15	1.21	1.17	1.3	1.56	C9orf9	chr9	protein_coding	chromosome 9 open reading frame 9
ENSG00000102387.15	0	0.03	0.01	0.04	TAF7L	chrX	protein_coding	TAF7-like RNA polymerase II, TATA box binding protein (TBP)-associated factor, 50kDa
ENSG00000251031.1	0.32	0.11	0.22	0.16	CTC-367F4.1	chr5	lincRNA		--
ENSG00000167110.16	55.55	56.64	44.97	46.56	GOLGA2	chr9	protein_coding	golgin A2
ENSG00000177679.15	0.25	0.4	0.35	0.21	SRRM3	chr7	protein_coding	serine/arginine repetitive matrix 3
ENSG00000275759.1	0.76	0.58	0.9	0.27	RP11-131L12.3	chr12	lincRNA		--
ENSG00000277246.1	0.06	0	0	0	RP11-153I24.4	chr13	sense_intronic		--
ENSG00000175595.14	3.17	2.74	3.55	2.92	ERCC4	chr16	protein_coding	excision repair cross-complementation group 4
ENSG00000118407.14	0.01	0.03	0.01	0.04	FILIP1	chr6	protein_coding	filamin A interacting protein 1
ENSG00000153165.18	0.16	0.1	0.14	0.09	RGPD3	chr2	protein_coding	RANBP2-like and GRIP domain containing 3
ENSG00000263596.1	0	0	0.22	0	AC013477.1	chr4	miRNA		--
ENSG00000145041.15	10.42	9.99	9.85	9.58	VPRBP	chr3	protein_coding	Vpr (HIV-1) binding protein
ENSG00000238287.1	0.52	0.66	0.96	0.35	RP11-656D10.3	chr1	antisense		--
ENSG00000279504.1	0	0.07	0.03	0	AD001527.4	chr19	TEC		--
ENSG00000231121.3	0	0	0	0.05	RP1-34H18.1	chr12	lincRNA		--
ENSG00000139675.11	1.54	1.52	1.64	1.79	HNRNPA1L2	chr13	protein_coding	heterogeneous nuclear ribonucleoprotein A1-like 2
ENSG00000237877.6	0.04	0.09	0.13	0	LINC01473	chr2	lincRNA	long intergenic non-protein coding RNA 1473
ENSG00000083635.7	2.96	3.08	3.21	3.41	NUFIP1	chr13	protein_coding	nuclear fragile X mental retardation protein interacting protein 1
ENSG00000272948.2	0.07	0.04	0.07	0.11	AP001412.1	chr21	antisense		--
ENSG00000256546.1	0.42	0.17	0.25	0.13	AC156455.1	chr12	processed_transcript		--
ENSG00000122733.12	0.03	0.03	0.04	0.03	PHF24	chr9	protein_coding		--
ENSG00000188766.12	0.69	0.6	0.73	0.69	SPRED3	chr19	protein_coding	sprouty-related, EVH1 domain containing 3
ENSG00000236136.1	0	0.09	0	0	ADORA2BP1	chr1	processed_pseudogene	adenosine A2b receptor pseudogene 1
ENSG00000150201.14	0.13	0.35	0.45	0.22	FXYD4	chr10	protein_coding	FXYD domain containing ion transport regulator 4
ENSG00000255835.1	16.06	16.35	14.48	16.13	RP4-559A3.7	chr1	protein_coding		--
ENSG00000145495.14	40.99	43.73	40.89	39.95	2022-03-06	chr5	protein_coding	membrane-associated ring finger (C3HC4) 6, E3 ubiquitin protein ligase
ENSG00000076641.4	0.33	0.24	0.23	0.33	PAG1	chr8	protein_coding	phosphoprotein membrane anchor with glycosphingolipid microdomains 1
ENSG00000183625.14	0.01	0	0	0.01	CCR3	chr3	protein_coding	chemokine (C-C motif) receptor 3
ENSG00000260579.1	0.66	0.33	1.01	0.87	RP11-382A20.2	chr15	antisense		--
ENSG00000261522.5	0.01	0	0	0	RP11-407P15.1	chr2	transcribed_unprocessed_pseudogene		--
ENSG00000247516.4	2.48	2.54	1.77	2	MIR4458HG	chr5	lincRNA	MIR4458 host gene
ENSG00000175592.8	45.01	33.36	57.41	64.78	FOSL1	chr11	protein_coding	FOS-like antigen 1
ENSG00000275657.1	0.42	0.42	0	0	MIR6758	chr12	miRNA	microRNA 6758
ENSG00000235808.1	0.12	0	0	0	MYL6P2	chr21	processed_pseudogene	myosin, light chain 6 pseudogene 2
ENSG00000156968.8	0.98	1.04	0.92	0.97	MPV17L	chr16	protein_coding	MPV17 mitochondrial membrane protein-like
ENSG00000157911.9	5.12	5.89	5.64	5.63	PEX10	chr1	protein_coding	peroxisomal biogenesis factor 10
ENSG00000169435.13	0	0.02	0	0.01	RASSF6	chr4	protein_coding	Ras association (RalGDS/AF-6) domain family member 6
ENSG00000240294.2	0.09	0	0	0	RN7SKP241	chr10	misc_RNA	RNA, 7SK small nuclear pseudogene 241
ENSG00000168273.7	1.77	1.58	1.74	1.56	SMIM4	chr3	protein_coding	small integral membrane protein 4
ENSG00000167900.11	34.43	32.46	29.21	34.3	TK1	chr17	protein_coding	thymidine kinase 1, soluble
ENSG00000279296.1	0	0	0	0.02	RP11-609D21.3	chr17	TEC		--
ENSG00000241399.6	0	0.03	0	0	CD302	chr2	protein_coding	CD302 molecule
ENSG00000268916.5	0.03	0	0	0	CSAG3	chrX	transcribed_processed_pseudogene	CSAG family, member 3
ENSG00000165584.15	0.01	0	0.01	0	SSX3	chrX	protein_coding	synovial sarcoma, X breakpoint 3
ENSG00000248905.8	0.07	0.04	0.09	0.06	FMN1	chr15	protein_coding	formin 1
ENSG00000115641.18	19.58	18.56	20.03	19.29	FHL2	chr2	protein_coding	four and a half LIM domains 2
ENSG00000174469.17	0	0.01	0	0.02	CNTNAP2	chr7	protein_coding	contactin associated protein-like 2
ENSG00000104880.17	1.88	1.84	1.96	1.65	ARHGEF18	chr19	protein_coding	Rho/Rac guanine nucleotide exchange factor (GEF) 18
ENSG00000246067.7	3.7	3.05	3.02	2.73	RAB30-AS1	chr11	lincRNA	RAB30 antisense RNA 1 (head to head)
ENSG00000124657.1	1.03	0.99	1.1	0.23	OR2B6	chr6	protein_coding	olfactory receptor, family 2, subfamily B, member 6
ENSG00000176248.8	12.24	11.64	11.47	12.91	ANAPC2	chr9	protein_coding	anaphase promoting complex subunit 2
ENSG00000103152.11	21.82	23.18	22.24	18.81	MPG	chr16	protein_coding	N-methylpurine-DNA glycosylase
ENSG00000126562.16	0.45	0.27	0.62	0.62	WNK4	chr17	protein_coding	WNK lysine deficient protein kinase 4
ENSG00000108771.12	0.01	0.12	0.02	0.09	DHX58	chr17	protein_coding	DEXH (Asp-Glu-X-His) box polypeptide 58
ENSG00000255449.1	0.63	0.74	0.6	1.53	RP11-91P24.6	chr11	antisense		--
ENSG00000104321.10	0	0	0	0.02	TRPA1	chr8	protein_coding	transient receptor potential cation channel, subfamily A, member 1
ENSG00000208892.1	0	0	0.2	0	SNORA49	chr12	snoRNA	small nucleolar RNA, H/ACA box 49
ENSG00000253623.1	0	0	0	0.09	RP11-346I3.2	chr8	processed_pseudogene		--
ENSG00000233139.1	0	0.06	0	0	RP11-38O23.4	chrX	processed_pseudogene		--
ENSG00000274678.1	0.1	0	0.1	0.05	RP11-2C24.7	chr16	lincRNA		--
ENSG00000258233.1	0.01	0.03	0	0.02	ARHGAP42P5	chr14	processed_pseudogene	Rho GTPase activating protein 42 pseudogene 5
ENSG00000123191.13	0.74	0.73	0.61	0.65	ATP7B	chr13	protein_coding	ATPase, Cu++ transporting, beta polypeptide
ENSG00000246662.6	0	0.02	0.05	0.02	LINC00535	chr8	antisense	long intergenic non-protein coding RNA 535
ENSG00000104969.9	18.97	17.29	18.19	21.09	SGTA	chr19	protein_coding	small glutamine-rich tetratricopeptide repeat (TPR)-containing, alpha
ENSG00000099795.6	69.72	72.21	64.07	58.91	NDUFB7	chr19	protein_coding	NADH dehydrogenase (ubiquinone) 1 beta subcomplex, 7, 18kDa
ENSG00000272196.2	0.14	0.38	0.19	0.42	HIST2H2AA4	chr1	protein_coding	histone cluster 2, H2aa4
ENSG00000119650.12	3.34	2.99	4.32	3.31	IFT43	chr14	protein_coding	intraflagellar transport 43
ENSG00000189042.13	2.5	3.21	2.23	2.64	ZNF567	chr19	protein_coding	zinc finger protein 567
ENSG00000085741.12	0.11	0.16	0.15	0.3	WNT11	chr11	protein_coding	wingless-type MMTV integration site family, member 11
ENSG00000236673.5	4.59	2.66	4.08	3.52	RP11-69I8.2	chr6	lincRNA		--
ENSG00000262660.1	16.05	18.61	14.81	15.64	RP13-1032I1.10	chr17	protein_coding		--
ENSG00000204103.3	0.7	1.23	0.84	0.79	MAFB	chr20	protein_coding	v-maf avian musculoaponeurotic fibrosarcoma oncogene homolog B
ENSG00000184465.15	2.32	3.03	2.85	2.42	WDR27	chr6	protein_coding	WD repeat domain 27
ENSG00000151304.5	4.12	3.92	5.11	5.39	SRFBP1	chr5	protein_coding	serum response factor binding protein 1
ENSG00000080572.12	0	0.07	0.01	0	PIH1D3	chrX	protein_coding	PIH1 domain containing 3
ENSG00000166123.13	10.39	10.67	7.95	7.59	GPT2	chr16	protein_coding	glutamic pyruvate transaminase (alanine aminotransferase) 2
ENSG00000205981.6	9.5	9.38	9.84	10.08	DNAJC19	chr3	protein_coding	DnaJ (Hsp40) homolog, subfamily C, member 19
ENSG00000234616.8	6.7	6.66	6.06	6.03	JRK	chr8	protein_coding	Jrk homolog (mouse)
ENSG00000276854.1	0	0	0	0.05	RP11-478K15.7	chr13	lincRNA		--
ENSG00000161904.11	20	17.28	18.85	18.67	LEMD2	chr6	protein_coding	LEM domain containing 2
ENSG00000119446.13	7.91	7.59	8.27	8.46	RBM18	chr9	protein_coding	RNA binding motif protein 18
ENSG00000196743.8	7.09	8.13	8.23	7.83	GM2A	chr5	protein_coding	GM2 ganglioside activator
ENSG00000124785.8	0	0.01	0	0	NRN1	chr6	protein_coding	neuritin 1
ENSG00000125741.4	3.91	3.6	3.75	3.37	OPA3	chr19	protein_coding	optic atrophy 3 (autosomal recessive, with chorea and spastic paraplegia)
ENSG00000072832.14	7.6	8.52	7.79	7.96	CRMP1	chr4	protein_coding	collapsin response mediator protein 1
ENSG00000184545.10	0.89	0.6	0.65	0.72	DUSP8	chr11	protein_coding	dual specificity phosphatase 8
ENSG00000272696.1	1.38	1.2	1.53	1.02	RP11-339B21.13	chr9	antisense		--
ENSG00000137100.15	9.56	10.45	10.14	11.54	DCTN3	chr9	protein_coding	dynactin 3 (p22)
ENSG00000272986.1	0.14	0.39	0.11	0.04	RP11-46J23.1	chr4	antisense		--
ENSG00000239305.6	3	3.06	4.06	4.3	RNF103	chr2	protein_coding	ring finger protein 103
ENSG00000234851.4	2.18	3.43	2.08	2.99	RPL23AP42	chr3	processed_pseudogene	ribosomal protein L23a pseudogene 42
ENSG00000199477.1	0	0.2	0.2	0.41	SNORA31	chr13	snoRNA	small nucleolar RNA, H/ACA box 31
ENSG00000006530.15	5.84	5.68	5.64	6.38	AGK	chr7	protein_coding	acylglycerol kinase
ENSG00000106346.11	6.1	5.96	5.81	6.35	USP42	chr7	protein_coding	ubiquitin specific peptidase 42
ENSG00000181626.11	0	0	0	0.02	ANKRD62	chr18	protein_coding	ankyrin repeat domain 62
ENSG00000248771.5	0	0.05	0	0.01	LINC01207	chr4	lincRNA	long intergenic non-protein coding RNA 1207
ENSG00000119559.15	3.23	2.8	2.83	3.04	C19orf25	chr19	protein_coding	chromosome 19 open reading frame 25
ENSG00000252587.1	0	0.48	0	0	RNA5SP422	chr16	rRNA	RNA, 5S ribosomal pseudogene 422
ENSG00000240087.3	0.15	0.18	0.21	0.06	RP11-254B13.1	chr12	processed_pseudogene		--
ENSG00000270231.3	14.76	14.62	16.73	13.94	NBPF8	chr1	unprocessed_pseudogene	neuroblastoma breakpoint family, member 8
ENSG00000204070.9	5.35	5.23	4.68	5.59	SYS1	chr20	protein_coding	Sys1 golgi trafficking protein
ENSG00000110911.14	9.53	10.93	9.02	8.06	SLC11A2	chr12	protein_coding	solute carrier family 11 (proton-coupled divalent metal ion transporter), member 2
ENSG00000100911.13	20.68	21.69	19.71	23.52	PSME2	chr14	protein_coding	proteasome (prosome, macropain) activator subunit 2 (PA28 beta)
ENSG00000105643.9	9.23	9.81	7.6	9.34	ARRDC2	chr19	protein_coding	arrestin domain containing 2
ENSG00000266397.1	0.14	0.05	0	0	RP11-737O24.1	chr18	antisense		--
ENSG00000259065.1	1.15	0.69	0.37	0.46	RP5-1021I20.1	chr14	antisense		--
ENSG00000183691.4	3.25	4.77	3.53	3.06	NOG	chr17	protein_coding	noggin
ENSG00000146476.10	8.16	9.54	10.32	9.01	ARMT1	chr6	protein_coding	acidic residue methyltransferase 1
ENSG00000165914.14	0.23	0.28	0.29	0.25	TTC7B	chr14	protein_coding	tetratricopeptide repeat domain 7B
ENSG00000120963.11	4.73	4.79	5.48	5.11	ZNF706	chr8	protein_coding	zinc finger protein 706
ENSG00000260123.1	0	0	0.09	0	RP11-326A19.4	chr15	lincRNA		--
ENSG00000214770.2	0.25	0.17	0.14	0.16	RP11-544I20.2	chr14	antisense		--
ENSG00000271803.1	0	0.06	0	0	RP1-63M2.5	chr20	antisense		--
ENSG00000100889.11	5.65	6.86	4.94	5	PCK2	chr14	protein_coding	phosphoenolpyruvate carboxykinase 2 (mitochondrial)
ENSG00000111276.10	18.48	18.87	17.08	18.99	CDKN1B	chr12	protein_coding	cyclin-dependent kinase inhibitor 1B (p27, Kip1)
ENSG00000106538.9	0.75	0.77	0.47	0.39	RARRES2	chr7	protein_coding	retinoic acid receptor responder (tazarotene induced) 2
ENSG00000142186.16	30.05	29.62	26.18	27.93	SCYL1	chr11	protein_coding	SCY1-like 1 (S. cerevisiae)
ENSG00000278869.1	3.12	2.48	1.66	2.3	CITF22-49E9.3	chr22	lincRNA		--
ENSG00000169758.12	0.24	0.22	0.26	0.12	C15orf27	chr15	protein_coding	chromosome 15 open reading frame 27
ENSG00000256779.1	0.08	0	0.05	0.11	RP11-60C6.5	chr11	processed_pseudogene		--
ENSG00000066322.12	35.09	32.52	36.42	38.98	ELOVL1	chr1	protein_coding	ELOVL fatty acid elongase 1
ENSG00000241749.4	0.09	0.12	0.22	0.13	RPSAP52	chr12	transcribed_processed_pseudogene	ribosomal protein SA pseudogene 52
ENSG00000235990.2	0.19	0.44	0.69	0.13	RPL23AP20	chr1	processed_pseudogene	ribosomal protein L23a pseudogene 20
ENSG00000137491.14	0.03	0.07	0.01	0.03	SLCO2B1	chr11	protein_coding	solute carrier organic anion transporter family, member 2B1
ENSG00000271533.1	1.86	1.35	2.32	1.83	RP3-368A4.6	chrX	sense_intronic		--
ENSG00000137124.6	8.66	7.33	8.08	8.44	ALDH1B1	chr9	protein_coding	aldehyde dehydrogenase 1 family, member B1
ENSG00000259380.5	3.54	3.1	3.8	3.77	RP11-346D14.1	chr15	lincRNA		--
ENSG00000265753.2	0.61	0	0.18	0	RN7SL444P	chr1	misc_RNA	RNA, 7SL, cytoplasmic 444, pseudogene
ENSG00000116747.12	7.58	7.54	7.73	6.92	TROVE2	chr1	protein_coding	TROVE domain family, member 2
ENSG00000158793.13	6.42	5.94	5.18	6.03	NIT1	chr1	protein_coding	nitrilase 1
ENSG00000056586.15	12.08	11.86	11.97	11.79	RC3H2	chr9	protein_coding	ring finger and CCCH-type domains 2
ENSG00000218996.1	0.22	0.13	0.27	0.35	RP1-99E18.2	chr6	processed_pseudogene		--
ENSG00000173598.13	11.49	10.45	11.12	11.47	NUDT4	chr12	protein_coding	nudix (nucleoside diphosphate linked moiety X)-type motif 4
ENSG00000261594.3	0.52	0.4	0.6	0.89	TPBGL	chr11	protein_coding	trophoblast glycoprotein-like
ENSG00000122026.10	244.34	305.79	263.84	264.42	RPL21	chr13	protein_coding	ribosomal protein L21
ENSG00000255641.1	0	0.13	0	0.05	RP11-277P12.6	chr12	protein_coding		--
ENSG00000166446.14	14.56	13.61	11.91	11.65	CDYL2	chr16	protein_coding	chromodomain protein, Y-like 2
ENSG00000222033.1	0.43	0.28	0.15	0.23	LINC01124	chr2	lincRNA	long intergenic non-protein coding RNA 1124
ENSG00000126391.13	12.14	10.14	11.18	12.97	FRMD8	chr11	protein_coding	FERM domain containing 8
ENSG00000236296.7	0	0	0.01	0	GUSBP5	chr4	transcribed_processed_pseudogene	glucuronidase, beta pseudogene 5
ENSG00000233351.1	0	0.14	0.27	0	RP1-69D17.3	chr6	antisense		--
ENSG00000266385.1	0.05	0	0.05	0.05	RP11-227G15.8	chr17	lincRNA		--
ENSG00000231050.1	0.17	0.29	0.06	0.26	RP1-140A9.1	chr1	antisense		--
ENSG00000262514.1	0.09	0.07	0.25	0.04	RP11-96D1.9	chr16	sense_intronic		--
ENSG00000236679.2	0.07	0	0	0	RPL23AP24	chr1	processed_pseudogene	ribosomal protein L23a pseudogene 24
ENSG00000271028.1	0	0	0	0.02	RP11-111A24.2	chr11	processed_pseudogene		--
ENSG00000151693.9	20.38	21.15	21.68	21.32	ASAP2	chr2	protein_coding	ArfGAP with SH3 domain, ankyrin repeat and PH domain 2
ENSG00000136999.4	2.96	2.62	2.91	3.05	NOV	chr8	protein_coding	nephroblastoma overexpressed
ENSG00000272173.1	0.26	0.65	0.31	0.46	U47924.31	chr12	antisense		--
ENSG00000076242.14	12.59	11.11	12.23	11.23	MLH1	chr3	protein_coding	mutL homolog 1
ENSG00000139546.10	10.82	10	9.02	11.25	TARBP2	chr12	protein_coding	TAR (HIV-1) RNA binding protein 2
ENSG00000254510.1	0	0	0	0.14	RP11-867G23.10	chr11	processed_transcript		--
ENSG00000249898.7	0	0.04	0.02	0.01	MCPH1-AS1	chr8	antisense	MCPH1 antisense RNA 1
ENSG00000163993.6	9.98	12	6.93	8.13	S100P	chr4	protein_coding	S100 calcium binding protein P
ENSG00000115318.11	0.31	0.27	0.32	0.41	LOXL3	chr2	protein_coding	lysyl oxidase-like 3
ENSG00000235790.7	0.05	0.02	0.02	0.02	RP11-73M7.6	chr1	antisense		--
ENSG00000138381.9	7.79	6.36	8.34	8.08	ASNSD1	chr2	protein_coding	asparagine synthetase domain containing 1
ENSG00000225078.2	0	0	0	0.06	RP11-123N4.4	chr9	processed_pseudogene		--
ENSG00000274210.1	1.11	0.8	0.64	0.64	U1	chr1	snRNA		--
ENSG00000103994.16	17.74	16.24	17.17	17.49	ZNF106	chr15	protein_coding	zinc finger protein 106
ENSG00000137710.14	28.21	30.64	26.36	28.33	RDX	chr11	protein_coding	radixin
ENSG00000264739.1	0	0.01	0	0	RP11-138I1.2	chr17	antisense		--
ENSG00000182858.13	1.65	1.37	1.84	1.57	ALG12	chr22	protein_coding	ALG12, alpha-1,6-mannosyltransferase
ENSG00000265706.1	0	0	0.68	0	SNORD53_SNORD92	chr2	snoRNA		--
ENSG00000005102.12	0.4	0.5	0.32	0.16	MEOX1	chr17	protein_coding	mesenchyme homeobox 1
ENSG00000141428.16	2.65	2.38	4.26	3.64	C18orf21	chr18	protein_coding	chromosome 18 open reading frame 21
ENSG00000104903.4	0	0	0.02	0	LYL1	chr19	protein_coding	lymphoblastic leukemia associated hematopoiesis regulator 1
ENSG00000163291.14	1.93	1.53	1.88	2.06	PAQR3	chr4	protein_coding	progestin and adipoQ receptor family member III
ENSG00000235448.1	0	0.13	0.27	0	LURAP1L-AS1	chr9	antisense	LURAP1L antisense RNA 1
ENSG00000134202.10	45.41	49.69	41.81	43.33	GSTM3	chr1	protein_coding	glutathione S-transferase mu 3 (brain)
ENSG00000258643.5	25.09	23.64	28.64	25.35	BCL2L2-PABPN1	chr14	protein_coding	BCL2L2-PABPN1 readthrough
ENSG00000234724.1	0.09	0	0	0.06	HDAC1P1	chr10	processed_pseudogene	histone deacetylase 1 pseudogene 1
ENSG00000236209.1	1.14	0.8	0.59	0.87	AC104135.2	chr2	lincRNA		--
ENSG00000239462.1	0.53	0.2	0.13	0.07	CTD-2021J15.1	chr3	antisense		--
ENSG00000073282.12	0.17	0.2	0.11	0.09	TP63	chr3	protein_coding	tumor protein p63
ENSG00000229195.1	0.21	0	0	0.07	AC009495.4	chr2	lincRNA		--
ENSG00000227938.1	0.06	0	0.06	0.09	AC104695.4	chr2	lincRNA		--
ENSG00000136010.13	1.75	2.02	1.36	1.34	ALDH1L2	chr12	protein_coding	aldehyde dehydrogenase 1 family, member L2
ENSG00000255438.2	0	0	0.01	0	CTD-2653D5.1	chr20	antisense		--
ENSG00000151247.12	3.58	3.63	4.01	3.98	EIF4E	chr4	protein_coding	eukaryotic translation initiation factor 4E
ENSG00000015676.17	9.47	8.94	9.24	9.03	NUDCD3	chr7	protein_coding	NudC domain containing 3
ENSG00000141510.15	19.48	23.82	17.61	17.23	TP53	chr17	protein_coding	tumor protein p53
ENSG00000114541.14	0.86	0.74	0.76	0.71	FRMD4B	chr3	protein_coding	FERM domain containing 4B
ENSG00000260369.2	0.13	0.03	0	0.08	CTD-2526A2.2	chr17	lincRNA		--
ENSG00000269439.5	0.7	0.62	0.46	0.55	CTD-3131K8.2	chr19	lincRNA		--
ENSG00000259772.6	0.24	0.07	0.14	0.03	RP11-16E12.2	chr15	lincRNA		--
ENSG00000164332.7	12.84	13.57	14.89	14.81	UBLCP1	chr5	protein_coding	ubiquitin-like domain containing CTD phosphatase 1
ENSG00000259952.1	0	0.05	0	0.05	AC009133.15	chr16	antisense		--
ENSG00000249476.1	0.13	0.07	0.07	0.17	CTD-2587M2.1	chr5	lincRNA		--
ENSG00000104131.12	45.29	38.77	46.56	52.05	EIF3J	chr15	protein_coding	eukaryotic translation initiation factor 3, subunit J
ENSG00000232621.1	0	0.06	0	0	C4BPAP2	chr1	unprocessed_pseudogene	complement component 4 binding protein, alpha pseudogene 2
ENSG00000267731.1	0.03	0.01	0.04	0.03	RP11-147L13.8	chr17	lincRNA		--
ENSG00000155393.12	4.52	5.25	5.55	5.66	HEATR3	chr16	protein_coding	HEAT repeat containing 3
ENSG00000257576.1	0.02	0	0.25	0.26	RP11-153M3.1	chr12	processed_pseudogene		--
ENSG00000052749.13	16.89	15.37	16.86	18.65	RRP12	chr10	protein_coding	ribosomal RNA processing 12 homolog (S. cerevisiae)
ENSG00000112297.14	1.22	1	0.88	1.04	AIM1	chr6	protein_coding	absent in melanoma 1
ENSG00000165392.9	6.5	7.26	6.66	6.41	WRN	chr8	protein_coding	Werner syndrome, RecQ helicase-like
ENSG00000182993.3	1.05	0.83	0.72	0.8	C12orf60	chr12	protein_coding	chromosome 12 open reading frame 60
ENSG00000144712.11	0.02	0.01	0.1	0.02	CAND2	chr3	protein_coding	cullin-associated and neddylation-dissociated 2 (putative)
ENSG00000152404.15	7.23	7.98	7.86	7.3	CWF19L2	chr11	protein_coding	CWF19-like 2, cell cycle control (S. pombe)
ENSG00000269095.1	0.05	0	0	0	AC010646.3	chr19	protein_coding		--
ENSG00000227500.9	10.04	9.3	10.41	12.55	SCAMP4	chr19	protein_coding	secretory carrier membrane protein 4
ENSG00000141198.13	7.15	6.66	5.79	6.38	TOM1L1	chr17	protein_coding	target of myb1 (chicken)-like 1
ENSG00000230629.2	0.96	0.32	0.32	0.56	RPS23P8	chrX	processed_pseudogene	ribosomal protein S23 pseudogene 8
ENSG00000258711.2	0.5	0.86	0.74	0.33	RP11-218E20.3	chr14	lincRNA		--
ENSG00000278873.1	0	0.08	0	0	PRO1804	chr17	TEC		--
ENSG00000177993.3	0.15	0.16	0.01	0.12	ZNRF3-AS1	chr22	antisense	ZNRF3 antisense RNA 1
ENSG00000006071.11	0.02	0.03	0	0	ABCC8	chr11	protein_coding	ATP-binding cassette, sub-family C (CFTR/MRP), member 8
ENSG00000253872.1	0.02	0	0	0	RP11-90D11.1	chr8	lincRNA		--
ENSG00000188389.10	0	0.06	0	0.06	PDCD1	chr2	protein_coding	programmed cell death 1
ENSG00000232818.2	3.27	2.08	2.56	3.18	RPS2P32	chr7	processed_pseudogene	ribosomal protein S2 pseudogene 32
ENSG00000203644.3	4.19	4.11	3.88	4.26	RP11-332M2.1	chr3	sense_intronic		--
ENSG00000272983.1	0.07	0.15	0.11	0.05	RP11-508N22.12	chr10	lincRNA		--
ENSG00000249851.1	0	0	0	0.17	RP11-166J22.1	chr5	processed_pseudogene		--
ENSG00000260532.1	0.25	0.07	0.04	0.01	LA16c-381G6.1	chr16	lincRNA		--
ENSG00000072682.18	24.36	27.52	23.94	21.48	P4HA2	chr5	protein_coding	prolyl 4-hydroxylase, alpha polypeptide II
ENSG00000259848.8	0	0.03	0.01	0	AC097374.2	chr2	transcribed_unprocessed_pseudogene		--
ENSG00000263818.5	0.02	0.12	0.19	0.03	CTD-2206N4.4	chr17	transcribed_processed_pseudogene		--
ENSG00000173517.10	4.72	4.29	4.58	4.52	PEAK1	chr15	protein_coding	pseudopodium-enriched atypical kinase 1
ENSG00000122042.9	4.41	5.26	4.04	5.4	UBL3	chr13	protein_coding	ubiquitin-like 3
ENSG00000210112.1	19.71	18.33	19.12	24.97	MT-TM	chrM	Mt_tRNA	mitochondrially encoded tRNA methionine
ENSG00000141458.12	26.99	22.37	27.47	28.98	NPC1	chr18	protein_coding	Niemann-Pick disease, type C1
ENSG00000253348.1	0.11	0.02	0.05	0	CTC-455F18.1	chr5	antisense		--
ENSG00000264071.2	0	0	0.09	0	RN7SL531P	chr2	misc_RNA	RNA, 7SL, cytoplasmic 531, pseudogene
ENSG00000261578.1	1.99	2.45	1.8	1.86	RP11-21L23.2	chr11	sense_overlapping		--
ENSG00000149054.14	0	0	0.01	0	ZNF215	chr11	protein_coding	zinc finger protein 215
ENSG00000227543.4	0.28	0.36	0.19	0.25	SPAG5-AS1	chr17	processed_transcript	SPAG5 antisense RNA 1
ENSG00000175104.14	3.63	3.92	3.6	3.08	TRAF6	chr11	protein_coding	TNF receptor-associated factor 6, E3 ubiquitin protein ligase
ENSG00000166960.16	0	0	0	0.04	CCDC178	chr18	protein_coding	coiled-coil domain containing 178
ENSG00000227375.5	0.14	0.05	0.16	0.09	DLG1-AS1	chr3	antisense	DLG1 antisense RNA 1
ENSG00000255176.1	0.49	0.27	0.57	0.31	AP002954.3	chr11	antisense		--
ENSG00000128590.4	3.59	3.64	3	3.27	DNAJB9	chr7	protein_coding	DnaJ (Hsp40) homolog, subfamily B, member 9
ENSG00000228106.5	3.69	3.97	4.18	4.73	RP11-452F19.3	chr1	lincRNA		--
ENSG00000165264.10	6.47	7.7	7.21	6.17	NDUFB6	chr9	protein_coding	NADH dehydrogenase (ubiquinone) 1 beta subcomplex, 6, 17kDa
ENSG00000242282.6	0.71	0.56	0.98	1.2	AC108488.4	chr2	lincRNA		--
ENSG00000276790.1	0	0.1	0	0	RP11-290H9.5	chr17	antisense		--
ENSG00000260646.1	0.31	0.12	0.04	0.08	LA16c-385E7.1	chr16	lincRNA		--
ENSG00000140350.15	64.94	65.46	67.54	67.78	ANP32A	chr15	protein_coding	acidic (leucine-rich) nuclear phosphoprotein 32 family, member A
ENSG00000235865.2	0.01	0	0	0.02	GSN-AS1	chr9	antisense	GSN antisense RNA 1
ENSG00000130962.17	4.96	4.66	4.7	4.86	PRRG1	chrX	protein_coding	proline rich Gla (G-carboxyglutamic acid) 1
ENSG00000237172.3	3.9	3.48	3.67	3.33	B3GNT9	chr16	protein_coding	UDP-GlcNAc:betaGal beta-1,3-N-acetylglucosaminyltransferase 9
ENSG00000272172.1	2	1.07	0.71	1.67	RP13-582O9.7	chr8	antisense		--
ENSG00000117868.15	34.2	37.58	34.4	34.37	ESYT2	chr7	protein_coding	extended synaptotagmin-like protein 2
ENSG00000111331.12	18.04	16.24	16.64	17.21	OAS3	chr12	protein_coding	2'-5'-oligoadenylate synthetase 3, 100kDa
ENSG00000174939.10	8.76	9.39	7.76	9.21	ASPHD1	chr16	protein_coding	aspartate beta-hydroxylase domain containing 1
ENSG00000247572.7	1.84	1.47	0.79	1.25	CKMT2-AS1	chr5	antisense	CKMT2 antisense RNA 1
[truncated: 26,098 more rows]
