# Supplementary material for: Ribosomal protein L8 regulates the expression and splicing pattern of genes associated with cancer-related pathways
Source: Turk J Biol. 2023 Jul 25;47(5):313–24. doi: 10.55730/1300-0152.2666 (PMC10752374; doi:10.55730/1300-0152.2666)
Supplement: Table S3 — Differential expression of genes between RPL8-OE and control. [file BIY-2302-32_0_Table_S3.xlsx]

## Sheet: Table S3
Table S3. Differential expression of genes between RPL8-OE and control.
Gene	logFC	logCPM	PValue	FDR	Ctrl_1st	Ctrl_2nd	Rpl8_1st	Rpl8_2nd	Symbol	Chr	GeneType	Description
ENSG00000204444.10	-2.39762	-1.6681	0.000108058	0.00593983	0.17	0.27	0.02	0.06	APOM	chr6	protein_coding	apolipoprotein M
ENSG00000227001.3	1.41504	-0.757364	0.0005775	0.0192526	0.48	0.28	0.88	1.12	NBPF2P	chr1	unprocessed_pseudogene	neuroblastoma breakpoint family, member 2, pseudogene
ENSG00000278272.1	-1.6303	-1.50196	0.0024064	0.0497369	1.28	0.58	0.26	0.32	HIST1H3C	chr6	protein_coding	histone cluster 1, H3c
ENSG00000135960.9	-2.4595	-2.16736	0.00183632	0.0429142	0.07	0.04	0.02	0	EDAR	chr2	protein_coding	ectodysplasin A receptor
ENSG00000281593.1	3.43376	-2.56516	0.00208917	0.045279	0.04	0	0.24	0.28	GS1-114I9.3	chr7	protein_coding		--
ENSG00000177614.9	-2.67904	-2.02543	0.000374603	0.0143415	0.03	0.03	0.01	0	PGBD5	chr1	protein_coding	piggyBac transposable element derived 5
ENSG00000263529.2	-5.34242	-2.85532	0.00213623	0.045279	0.52	0.35	0	0	RN7SL122P	chr1	misc_RNA	RNA, 7SL, cytoplasmic 122, pseudogene
ENSG00000261783.1	-3.27651	-2.02553	5.20241e-05	0.0035552	0.84	0.71	0.07	0.07	RP11-252K23.2	chr16	sense_intronic		--
ENSG00000167644.11	3.04899	-2.21719	0.000510324	0.0178892	0.1	0	0.3	0.61	C19orf33	chr19	protein_coding	chromosome 19 open reading frame 33
ENSG00000276071.1	2.15419	-1.66706	0.000488137	0.0174659	0.1	0.02	0.06	0.49	CTD-3234P18.6	chr19	lincRNA		--
ENSG00000274012.1	-1.06376	4.58874	5.96495e-14	1.05334e-10	143.99	43.49	53.34	35.02	Metazoa_SRP	chr14	misc_RNA		--
ENSG00000204176.13	-1.48921	0.812102	3.02623e-09	1.44781e-06	0.37	0.28	0.13	0.1	SYT15	chr10	protein_coding	synaptotagmin XV
ENSG00000278769.1	1.98659	-1.77642	0.00193616	0.0443142	0.13	0.06	0.45	0.32	CTD-2036P10.5	chr15	antisense		--
ENSG00000100626.16	-1.85415	-1.0034	3.50614e-05	0.002729	0.07	0.12	0.04	0.01	GALNT16	chr14	protein_coding	polypeptide N-acetylgalactosaminyltransferase 16
ENSG00000244252.1	-1.71784	-0.816449	3.20439e-05	0.00251491	1.14	1.3	0.39	0.34	RP11-495P10.7	chr1	lincRNA		--
ENSG00000237412.6	-2.54061	-1.8161	0.000156217	0.00772989	0.13	0.17	0.02	0.02	PRSS56	chr2	protein_coding	protease, serine, 56
ENSG00000223813.2	-1.07953	0.624481	2.59072e-05	0.00211812	1	1.42	0.5	0.63	AC007255.8	chr7	antisense		--
ENSG00000263006.6	-3.76952	-1.21878	6.50708e-10	3.99676e-07	0.24	0.25	0.01	0.02	ROCK1P1	chr18	transcribed_unprocessed_pseudogene	Rho-associated, coiled-coil containing protein kinase 1 pseudogene 1
ENSG00000218418.2	-3.14072	-2.11861	0.000163629	0.00797098	0.08	0.01	0	0.01	RP11-296E7.1	chr6	processed_pseudogene		--
ENSG00000271447.5	-3.74638	-0.897089	3.46703e-12	3.9183e-09	0.24	0.37	0.04	0	MMP28	chr17	protein_coding	matrix metallopeptidase 28
ENSG00000070808.15	-1.23313	-0.533895	0.000828991	0.0247593	0.18	0.11	0.07	0.04	CAMK2A	chr5	protein_coding	calcium/calmodulin-dependent protein kinase II alpha
ENSG00000223714.1	6.35518	-2.21707	2.76419e-06	0.000364188	0	0	0.22	0.41	RP5-1172N10.2	chrX	lincRNA		--
ENSG00000149633.11	1.62383	0.15713	9.45495e-08	2.47352e-05	0.08	0.06	0.28	0.13	KIAA1755	chr20	protein_coding	KIAA1755
ENSG00000143226.13	-1.50905	-0.876061	0.000277836	0.0117001	0.27	0.24	0.08	0.1	FCGR2A	chr1	protein_coding	Fc fragment of IgG, low affinity IIa, receptor (CD32)
ENSG00000245105.2	-1.15842	0.259394	5.76151e-05	0.00377693	0.62	0.62	0.42	0.12	A2M-AS1	chr12	antisense	A2M antisense RNA 1 (head to head)
ENSG00000015413.9	-1.12451	-0.549976	0.00234242	0.0486637	0.46	0.33	0.2	0.16	DPEP1	chr16	protein_coding	dipeptidase 1 (renal)
ENSG00000164647.8	1.74763	0.205962	7.60625e-09	3.1604e-06	0.42	0.24	1.27	0.93	STEAP1	chr7	protein_coding	six transmembrane epithelial antigen of the prostate 1
ENSG00000237522.1	1.43109	-1.04692	0.00180023	0.0424573	0.15	0.17	0.45	0.41	NONOP2	chr2	processed_pseudogene	non-POU domain containing, octamer-binding pseudogene 2
ENSG00000262587.2	-1.77431	-0.339972	6.64839e-07	0.000121976	0.61	1.13	0.09	0.4	RP11-266L9.4	chr16	transcribed_unprocessed_pseudogene		--
ENSG00000073331.17	-1.21749	0.927043	3.70916e-07	7.76287e-05	0.28	0.54	0.13	0.22	ALPK1	chr4	protein_coding	alpha-kinase 1
ENSG00000274184.1	5.9462	-2.50091	7.50755e-05	0.00452278	0	0	0.11	0.09	RP11-158H5.8	chr18	lincRNA		--
ENSG00000166428.12	3.4337	-2.56519	0.00208917	0.045279	0	0	0.02	0.03	PLD4	chr14	protein_coding	phospholipase D family, member 4
ENSG00000250722.5	-1.24763	1.42783	3.54039e-09	1.56297e-06	1.14	1.22	0.5	0.48	SEPP1	chr5	protein_coding	selenoprotein P, plasma, 1
ENSG00000273079.4	3.63633	-2.43971	0.000621506	0.0200228	0	0	0	0.01	GRIN2B	chr12	protein_coding	glutamate receptor, ionotropic, N-methyl D-aspartate 2B
ENSG00000176746.6	5.50687	-2.77684	0.00108936	0.0296235	0	0	0	0.15	MAGEB6	chrX	protein_coding	melanoma antigen family B6
ENSG00000234705.1	2.28254	-2.02443	0.00196005	0.0443142	0.31	0	0.87	0.71	HMGA1P4	chr9	antisense	high mobility group AT-hook 1 pseudogene 4
ENSG00000257636.6	2.38677	-1.16617	3.32264e-06	0.000419098	0.07	0.07	0.25	0.49	RP11-1103G16.1	chr14	antisense		--
ENSG00000171227.6	-1.12228	1.53837	4.957e-08	1.44387e-05	1.42	2.4	0.61	1.11	TMEM37	chr2	protein_coding	transmembrane protein 37
ENSG00000234427.1	-5.47668	-2.77735	0.00108936	0.0296235	0.19	0.34	0	0	RP3-413H6.2	chr6	lincRNA		--
ENSG00000155026.16	-2.22242	-2.02547	0.00196005	0.0443142	0.1	0.03	0	0.03	RSPH10B	chr7	protein_coding	radial spoke head 10 homolog B (Chlamydomonas)
ENSG00000076344.15	-1.15066	1.24421	1.6281e-07	3.80169e-05	0.87	1.41	0.45	0.56	RGS11	chr16	protein_coding	regulator of G-protein signaling 11
ENSG00000146005.3	-5.34241	-2.85532	0.00213623	0.045279	0.01	0.05	0	0	PSD2	chr5	protein_coding	pleckstrin and Sec7 domain containing 2
ENSG00000150672.16	-1.32141	-0.650865	0.000637551	0.0203724	0.07	0.06	0.02	0.03	DLG2	chr11	protein_coding	discs, large homolog 2 (Drosophila)
ENSG00000270540.1	-5.5995	-2.70338	0.000556575	0.0188104	0	0.21	0	0	RP11-785G17.1	chr2	antisense		--
ENSG00000197561.6	-5.7127	-2.63302	0.000284904	0.0117001	0.15	0.18	0	0	ELANE	chr19	protein_coding	elastase, neutrophil expressed
ENSG00000273619.1	1.3563	-0.548092	0.00027136	0.0115403	0.43	0.48	1.39	0.91	RP5-908M14.9	chr20	antisense		--
ENSG00000281406.1	-1.02569	-0.205661	0.00162256	0.0392498	0.33	0.29	0.16	0.14	BLACAT1	chr1	lincRNA	bladder cancer associated transcript 1 (non-protein coding)
ENSG00000213344.2	5.84807	-2.5652	0.000146114	0.00735883	0	0	0.17	0.62	PCNPP3	chr12	processed_pseudogene	PEST containing nuclear protein pseudogene 3
ENSG00000070729.13	-1.03502	1.46875	5.64655e-07	0.000106358	0.44	0.56	0.25	0.23	CNGB1	chr16	protein_coding	cyclic nucleotide gated channel beta 1
ENSG00000257576.1	4.7613	-1.6317	1.04825e-08	4.05716e-06	0.02	0	0.25	0.26	RP11-153M3.1	chr12	processed_pseudogene		--
ENSG00000144712.11	2.1141	-1.89495	0.0019824	0.0444231	0.02	0.01	0.1	0.02	CAND2	chr3	protein_coding	cullin-associated and neddylation-dissociated 2 (putative)
ENSG00000260532.1	-2.3581	-1.93797	0.000721378	0.022324	0.25	0.07	0.04	0.01	LA16c-381G6.1	chr16	lincRNA		--
ENSG00000139174.10	-2.29159	-1.74013	0.000289497	0.011748	0.07	0.03	0.01	0.01	PRICKLE1	chr12	protein_coding	prickle homolog 1 (Drosophila)
ENSG00000223756.6	2.66968	-2.07001	0.000638845	0.0203724	0.02	0.01	0.19	0.02	TSSC2	chr11	transcribed_unprocessed_pseudogene	tumor suppressing subtransferable candidate 2 pseudogene
ENSG00000226468.2	-1.66714	-1.35322	0.000988269	0.0281194	0.5	0.6	0.1	0.23	AC018641.7	chr7	processed_pseudogene		--
ENSG00000175449.13	1.0237	1.36132	1.70822e-06	0.000248783	0.32	0.43	0.93	0.59	RFESD	chr5	protein_coding	Rieske (Fe-S) domain containing
ENSG00000262768.2	5.37274	-2.85477	0.00213623	0.045279	0	0	0.13	0.31	RP11-353N14.1	chr17	antisense		--
ENSG00000273419.1	-4.18935	-2.0256	4.67078e-06	0.000545323	0.11	0.04	0	0.01	RP4-751H13.7	chr7	antisense		--
ENSG00000256235.1	1.49296	-1.09328	0.00142265	0.0356987	0.08	0.08	0.31	0.14	SMIM3	chr5	protein_coding	small integral membrane protein 3
ENSG00000225111.1	-5.71269	-2.63302	0.000284904	0.0117001	0.06	0.68	0	0	AC083900.1	chr2	sense_intronic		--
ENSG00000254431.1	-5.81764	-2.56594	0.000146114	0.00735883	0	0.51	0	0	RP11-550A5.2	chr8	antisense		--
ENSG00000204613.10	-2.48231	-1.85561	0.000261059	0.0112176	0.03	0.15	0.01	0.01	TRIM10	chr6	protein_coding	tripartite motif containing 10
ENSG00000186326.3	-1.31863	-0.534044	0.000371465	0.0143415	0.25	0.29	0.1	0.11	RGS9BP	chr19	protein_coding	regulator of G protein signaling 9 binding protein
ENSG00000272267.2	-1.79531	-1.53366	0.0011341	0.030261	0.23	0.33	0.1	0.06	RP11-375N15.2	chr8	antisense		--
ENSG00000259138.1	2.2826	-2.0244	0.00196005	0.0443142	0.21	0.07	0.87	0.58	RP11-950C14.7	chr14	antisense		--
ENSG00000231908.1	-2.67909	-2.02546	0.000374603	0.0143415	0	1.14	0.11	0.05	IDH1-AS1	chr2	antisense	IDH1 antisense RNA 1
ENSG00000145244.11	-1.83524	-0.650943	4.55748e-06	0.000541038	0.14	0.15	0.06	0.02	CORIN	chr4	protein_coding	corin, serine peptidase
ENSG00000197301.7	2.73858	-2.0245	0.000374603	0.0143415	0.01	0	0.03	0.07	RP11-366L20.2	chr12	antisense		--
ENSG00000260578.1	-1.02131	2.6514	1.51616e-09	7.78866e-07	1.6	2.96	1.21	0.99	CTD-2541J13.1	chr18	lincRNA		--
ENSG00000272885.1	5.3731	-2.85459	0.00213623	0.045279	0	0	0.57	0.06	RP11-2H3.6	chr4	lincRNA		--
ENSG00000266405.3	-1.42086	-0.026153	9.53519e-06	0.000990468	0.63	1	0.43	0.17	CBX3P2	chr18	transcribed_processed_pseudogene	chromobox homolog 3 pseudogene 2
ENSG00000267073.1	-6.17452	-2.32504	1.0298e-05	0.00105039	0.51	0.64	0	0	AC005256.1	chr19	lincRNA		--
ENSG00000143546.9	5.37304	-2.85462	0.00213623	0.045279	0	0	0.33	0.08	S100A8	chr1	protein_coding	S100 calcium binding protein A8
ENSG00000272933.1	-2.82315	-2.32489	0.00157331	0.0384535	0.18	0.14	0.04	0	RP11-47A8.5	chr10	lincRNA		--
ENSG00000265100.1	-1.18196	-0.740406	0.00221409	0.0466843	0.4	0.59	0.12	0.3	RP11-147L13.2	chr17	antisense		--
ENSG00000129744.2	-1.83089	-1.24434	0.000192052	0.00889919	0.34	0.4	0.1	0.1	ART1	chr11	protein_coding	ADP-ribosyltransferase 1
ENSG00000261644.1	3.728	-2.38077	0.000338097	0.0132675	0.02	0	0.07	0.3	RP11-327F22.2	chr16	antisense		--
ENSG00000164400.5	1.92981	-0.26858	5.08805e-08	1.46692e-05	0.4	0.3	1.25	1.42	CSF2	chr5	protein_coding	colony stimulating factor 2 (granulocyte-macrophage)
ENSG00000233338.1	5.50687	-2.77684	0.00108936	0.0296235	0	0	0	0.22	TLR8-AS1	chrX	antisense	TLR8 antisense RNA 1
ENSG00000260093.1	-3.37818	-2.56585	0.00208917	0.045279	0.09	0	0.01	0	RP11-1E4.1	chr8	antisense		--
ENSG00000162892.15	1.26531	-0.129183	9.59638e-05	0.00548858	0.37	0.07	0.39	0.66	IL24	chr1	protein_coding	interleukin 24
ENSG00000008735.13	-1.16061	-0.425846	0.00102759	0.0290334	0.18	0.31	0.13	0.08	MAPK8IP2	chr22	protein_coding	mitogen-activated protein kinase 8 interacting protein 2
ENSG00000279637.1	3.728	-2.38078	0.000338097	0.0132675	0	0.01	0.04	0.18	RP11-196B3.1	chr18	TEC		--
ENSG00000165917.9	4.18189	-2.07003	8.61689e-06	0.000898382	0	0.01	0.19	0.11	RAPSN	chr11	protein_coding	receptor-associated protein of the synapse
ENSG00000129682.13	-1.57764	-1.41088	0.00218483	0.0461016	0.01	0.03	0	0.01	FGF13	chrX	protein_coding	fibroblast growth factor 13
ENSG00000270010.1	-1.93152	-1.59921	0.000765602	0.0231847	0.57	0.9	0.32	0.05	CTD-2132N18.4	chr17	sense_intronic		--
ENSG00000128596.16	-1.16961	-0.325255	0.000607701	0.0198727	0.21	0.2	0.14	0.04	CCDC136	chr7	protein_coding	coiled-coil domain containing 136
ENSG00000196415.9	-1.7386	-0.245193	4.53676e-07	9.02688e-05	0.73	1.09	0.09	0.44	PRTN3	chr19	protein_coding	proteinase 3
ENSG00000256436.1	-1.65752	-1.24437	0.00061454	0.0199807	0.69	0.23	0.05	0.23	TAS2R31	chr12	protein_coding	taste receptor, type 2, member 31
ENSG00000243232.4	-2.02295	-1.3818	0.000128091	0.00677646	0.04	0.11	0.02	0.01	PCDHAC2	chr5	protein_coding	protocadherin alpha subfamily C, 2
ENSG00000143195.12	3.81403	-2.32423	0.000183696	0.00869856	0	0	0	0.03	ILDR2	chr1	protein_coding	immunoglobulin-like domain containing receptor 2
ENSG00000110944.8	1.96102	-1.32362	0.000197378	0.00902909	0.13	0.1	0.56	0.33	IL23A	chr12	protein_coding	interleukin 23, alpha subunit p19
ENSG00000006606.8	2.98738	-1.85449	4.30009e-05	0.00310248	0.11	0	0.3	0.64	CCL26	chr7	protein_coding	chemokine (C-C motif) ligand 26
ENSG00000159871.14	1.24194	-0.104597	0.000114488	0.00625674	0.17	0.15	0.49	0.26	LYPD5	chr19	protein_coding	LY6/PLAUR domain containing 5
ENSG00000058335.15	1.38855	0.280534	9.7967e-07	0.000160928	0.09	0.06	0.21	0.19	RASGRF1	chr15	protein_coding	Ras protein-specific guanine nucleotide-releasing factor 1
ENSG00000177553.6	5.37268	-2.8548	0.00213623	0.045279	0	0	0.03	0.11	RP11-56N19.5	chr1	antisense		--
ENSG00000118507.15	-1.00947	1.68023	4.48693e-07	8.99104e-05	0.9	1.1	0.56	0.42	AKAP7	chr6	protein_coding	A kinase (PRKA) anchor protein 7
ENSG00000186891.13	-2.53646	-2.11848	0.00108541	0.0296235	0.23	0.14	0.06	0	TNFRSF18	chr1	protein_coding	tumor necrosis factor receptor superfamily, member 18
ENSG00000279894.1	-4.42268	-1.14359	8.67564e-12	8.75434e-09	0.3	0.27	0.02	0	GHc-857G6.7	chrX	TEC		--
ENSG00000188338.14	-1.5689	-0.836066	0.000134789	0.00705245	0.16	0.28	0.05	0.09	SLC38A3	chr3	protein_coding	solute carrier family 38, member 3
ENSG00000168916.15	-5.34242	-2.85532	0.00213623	0.045279	0.04	0	0	0	ZNF608	chr5	protein_coding	zinc finger protein 608
ENSG00000144908.13	-5.34242	-2.85532	0.00213623	0.045279	0.07	0	0	0	ALDH1L1	chr3	protein_coding	aldehyde dehydrogenase 1 family, member L1
ENSG00000280719.1	2.20688	-1.63192	0.000305689	0.0121818	0.03	0.01	0.12	0.09	PCAT5	chr10	lincRNA		--
ENSG00000162645.12	-2.72837	-0.0498605	2.16473e-14	4.07749e-11	0.6	0.62	0.08	0.1	GBP2	chr1	protein_coding	guanylate binding protein 2, interferon-inducible
ENSG00000273069.1	3.62767	-1.8147	2.89874e-06	0.000375693	0.14	0	1.03	0.82	RP5-1186P10.2	chr7	lincRNA		--
ENSG00000104267.9	2.88191	-2.32396	0.00157331	0.0384535	0.03	0	0.19	0.06	CA2	chr8	protein_coding	carbonic anhydrase II
ENSG00000091128.12	2.17711	-1.85449	0.0012339	0.0321315	0.01	0.01	0.05	0.05	LAMB4	chr7	protein_coding	laminin, beta 4
ENSG00000269900.3	-1.0995	3.00863	1.13128e-11	1.07181e-08	56.67	13.65	14.06	18.31	RMRP	chr9	lincRNA	RNA component of mitochondrial RNA processing endoribonuclease
ENSG00000185432.11	-1.28107	1.23959	7.26297e-09	3.06281e-06	0.5	0.88	0.34	0.21	METTL7A	chr12	protein_coding	methyltransferase like 7A
ENSG00000222043.2	-3.67262	-2.38155	0.000338097	0.0132675	0.21	0.64	0	0.05	AC079305.10	chr2	antisense		--
ENSG00000276027.1	5.74317	-2.6323	0.000284904	0.0117001	0	0	0.71	1.59	RNU12	chr22	snRNA	RNA, U12 small nuclear
ENSG00000248993.1	-2.42376	-1.44081	1.71988e-05	0.00155115	0.43	1.04	0.09	0.17	XXbac-BPG181M17.5	chr6	protein_coding		--
ENSG00000230790.2	-2.99058	-2.21804	0.000510324	0.0178892	0.23	0.61	0.09	0	AC012456.4	chr2	antisense		--
ENSG00000255337.1	-2.21971	-1.24451	1.33102e-05	0.00128045	0.61	0.88	0.08	0.23	RP11-315O6.1	chr11	antisense		--
ENSG00000074966.10	1.78653	-1.43957	0.0010642	0.0296235	0.04	0.04	0.06	0.21	TXK	chr4	protein_coding	TXK tyrosine kinase
ENSG00000174871.10	1.47823	-0.254937	1.50404e-05	0.00139328	0.24	0.22	1.03	0.24	CNIH2	chr11	protein_coding	cornichon family AMPA receptor auxiliary protein 2
ENSG00000279570.1	-2.29182	-1.98105	0.00119187	0.0312676	0.29	0.48	0.07	0.07	CTD-2357A8.2	chr17	TEC		--
ENSG00000187808.4	-1.62302	-1.38174	0.00147293	0.0366985	0.17	0.38	0.07	0.1	SOWAHD	chrX	protein_coding	sosondowah ankyrin repeat domain family member D
ENSG00000267390.1	-3.71954	-1.7038	5.08577e-07	9.9787e-05	0.5	0.51	0.07	0	RP11-635N19.1	chr18	antisense		--
ENSG00000272768.1	2.88145	-2.32419	0.00157331	0.0384535	0.02	0.02	0.07	0.22	RP4-673M15.1	chr7	antisense		--
ENSG00000270016.1	-2.17733	-1.81605	0.000764296	0.0231847	0.9	0.37	0.11	0.16	RP11-932O9.8	chr15	antisense		--
ENSG00000258825.1	-2.53663	-2.11857	0.00108541	0.0296235	0.83	1.15	0	0.31	AL133168.3	chr14	processed_transcript		--
ENSG00000260977.1	-1.25784	-0.518062	0.000613387	0.0199807	0.27	0.37	0.13	0.13	RP11-333I13.1	chr2	lincRNA		--
ENSG00000225548.5	-5.91547	-2.50183	7.50755e-05	0.00452278	0.14	0.28	0	0	AC098973.2	chr3	lincRNA		--
ENSG00000234754.1	-1.47819	-0.896496	0.000396978	0.015015	0.18	0.1	0.04	0.06	C1orf140	chr1	lincRNA	entry withdrawn
ENSG00000039987.6	3.89617	-2.26934	9.9713e-05	0.00563458	0.01	0	0.19	0.02	BEST2	chr19	protein_coding	bestrophin 2
ENSG00000277224.1	-1.16691	1.38616	3.9657e-08	1.17944e-05	7.03	9.05	2.99	4.04	HIST1H2BF	chr6	protein_coding	histone cluster 1, H2bf
ENSG00000211451.11	-1.40131	-0.218719	2.60136e-05	0.00211812	0.97	0.71	0.38	0.25	GNRHR2	chr1	unitary_pseudogene	gonadotropin-releasing hormone (type 2) receptor 2, pseudogene
ENSG00000269927.1	5.3731	-2.85459	0.00213623	0.045279	0	0	0.11	0.01	RP6-91H8.3	chr14	lincRNA		--
ENSG00000224177.6	-2.86972	-1.89632	7.4152e-05	0.00452278	0.21	0.18	0	0.05	LINC00570	chr2	lincRNA	long intergenic non-protein coding RNA 570
ENSG00000273478.1	-1.41416	0.631142	6.07108e-08	1.69834e-05	2.48	3.23	0.77	1.33	RP11-465N4.5	chr1	antisense		--
ENSG00000187595.14	6.03787	-2.43946	3.86468e-05	0.0029118	0	0	0.09	0.07	ZNF385C	chr17	protein_coding	zinc finger protein 385C
ENSG00000127324.8	-1.3611	0.267981	2.77131e-06	0.000364188	0.73	0.86	0.22	0.38	TSPAN8	chr12	protein_coding	tetraspanin 8
ENSG00000148204.11	-1.7852	-0.534455	3.02568e-06	0.000385079	0.11	0.18	0.01	0.07	CRB2	chr9	protein_coding	crumbs family member 2
ENSG00000272953.1	2.73909	-2.02424	0.000374603	0.0143415	0.08	0.04	0.67	0.21	RP11-1275H24.2	chr7	lincRNA		--
ENSG00000172345.13	4.07806	-1.46962	8.74719e-09	3.58178e-06	0.01	0	0.04	0.16	STARD5	chr15	protein_coding	StAR-related lipid transfer (START) domain containing 5
ENSG00000257681.1	2.86848	-1.93692	0.000127579	0.00677646	0.02	0.05	0.25	0.32	RP11-341G23.4	chr12	antisense		--
ENSG00000232710.1	3.53866	-2.50104	0.00114065	0.030261	0.04	0	0.2	0.36	RP4-669P10.16	chr22	lincRNA		--
ENSG00000006611.15	-1.16124	3.19749	2.58116e-13	3.83832e-10	2.43	3.81	1.55	1.19	USH1C	chr11	protein_coding	Usher syndrome 1C (autosomal recessive, severe)
ENSG00000185518.11	-1.01825	2.23188	1.42314e-08	5.02712e-06	0.32	0.6	0.22	0.23	SV2B	chr15	protein_coding	synaptic vesicle glycoprotein 2B
ENSG00000224790.1	-5.71269	-2.63302	0.000284904	0.0117001	0.18	0.61	0	0	AP000704.5	chr21	lincRNA		--
ENSG00000240288.7	-1.7952	-1.5336	0.0011341	0.030261	0.35	0.09	0.11	0.02	GHRLOS	chr3	antisense	ghrelin opposite strand/antisense RNA
ENSG00000267769.1	-2.22223	-2.02538	0.00196005	0.0443142	0.62	0.42	0.16	0.05	CTB-50L17.9	chr19	antisense		--
ENSG00000257830.1	6.03742	-2.4397	3.86468e-05	0.0029118	0	0	0.04	0.62	RP11-845M18.7	chr12	antisense		--
ENSG00000086696.10	-2.6097	-2.07128	0.000638845	0.0203724	0.33	0.04	0	0.05	HSD17B2	chr16	protein_coding	hydroxysteroid (17-beta) dehydrogenase 2
ENSG00000259384.6	-8.94161	0.0163845	4.0413e-32	2.85457e-28	1.62	2.35	0	0	GH1	chr17	protein_coding	growth hormone 1
ENSG00000263235.1	1.01274	1.0696	8.29981e-06	0.000881589	1.38	0.82	2.11	2.26	RP11-461A8.4	chr16	sense_overlapping		--
ENSG00000130032.15	1.04647	-0.269528	0.00184242	0.0429744	0.08	0.06	0.08	0.21	PRRG3	chrX	protein_coding	proline rich Gla (G-carboxyglutamic acid) 3 (transmembrane)
ENSG00000266770.2	-2.22217	-2.02536	0.00196005	0.0443142	0.92	1.13	0.41	0	RN7SL619P	chr19	misc_RNA	RNA, 7SL, cytoplasmic 619, pseudogene
ENSG00000275484.1	4.29375	-1.29601	2.72379e-10	1.97328e-07	0.05	0.05	0.77	1.44	CTC-1337H24.4	chr11	lincRNA		--
ENSG00000247092.6	-1.13101	0.849905	3.41598e-06	0.000428225	1.18	1.52	0.73	0.49	SNHG10	chr14	antisense	small nucleolar RNA host gene 10
ENSG00000232486.1	3.97272	-2.21706	5.40895e-05	0.00360929	0.01	0	0.1	0.11	RP11-18B3.2	chr9	processed_pseudogene		--
ENSG00000279162.1	-2.3581	-1.93798	0.000721378	0.022324	0.19	0.09	0.04	0.01	CTD-3126B10.2	chr16	TEC		--
ENSG00000091262.14	-1.08518	-0.167937	0.000751177	0.0230193	0.11	0.2	0.08	0.07	ABCC6	chr16	protein_coding	ATP-binding cassette, sub-family C (CFTR/MRP), member 6
ENSG00000116819.6	-3.47469	-1.11921	7.49967e-10	4.4145e-07	0.49	0.08	0.05	0	TFAP2E	chr1	protein_coding	transcription factor AP-2 epsilon (activating enhancer binding protein 2 epsilon)
ENSG00000141255.12	1.88651	-1.66696	0.0018465	0.0429744	0.05	0.02	0.09	0.2	SPATA22	chr17	protein_coding	spermatogenesis associated 22
ENSG00000270802.2	-5.34242	-2.85532	0.00213623	0.045279	0.91	0	0	0	AC005776.1	chr19	processed_pseudogene		--
ENSG00000155622.6	-2.90941	-2.27053	0.000897548	0.026063	0.21	0.51	0	0.09	XAGE2	chrX	protein_coding	X antigen family, member 2
ENSG00000180096.11	-4.41828	-1.85577	4.04372e-07	8.27907e-05	0.08	0.37	0.02	0	SEPT1	chr16	protein_coding	septin 1
ENSG00000266490.1	1.21478	-0.203567	0.000246605	0.0107359	0.8	1.03	2.35	1.84	CTD-2349P21.9	chr17	lincRNA		--
ENSG00000130045.15	-1.50892	-0.876013	0.000277836	0.0117001	0.24	0.47	0.14	0.11	NXNL2	chr9	protein_coding	nucleoredoxin-like 2
ENSG00000168772.10	-1.31743	1.31223	1.54465e-09	7.79333e-07	0.42	0.66	0.19	0.24	CXXC4	chr4	protein_coding	CXXC finger protein 4
ENSG00000272787.1	1.85059	-1.04684	7.89311e-05	0.00470489	0.2	0.28	0.76	0.96	KB-226F1.2	chr22	lincRNA		--
ENSG00000234817.2	1.3565	-0.795363	0.00111182	0.0300607	0.05	0.17	0.26	0.3	RP3-400B16.1	chr6	lincRNA		--
ENSG00000270117.1	-5.34242	-2.85532	0.00213623	0.045279	0.46	0.2	0	0	AP000769.7	chr11	lincRNA		--
ENSG00000171551.11	-2.24455	-1.5662	0.000118566	0.00641756	0.1	0.18	0.03	0.03	ECEL1	chr2	protein_coding	endothelin converting enzyme-like 1
ENSG00000235023.1	-2.9082	-1.298	2.40792e-07	5.27391e-05	0.15	0.22	0.03	0.02	AP001626.2	chr21	antisense		--
ENSG00000171931.12	1.44401	-0.0931767	8.2114e-06	0.000878806	0.18	0.05	0.21	0.41	FBXW10	chr17	protein_coding	F-box and WD repeat domain containing 10
ENSG00000245317.2	-1.86008	-0.156083	3.7174e-08	1.11736e-05	0.45	1.11	0.27	0.15	CTC-241N9.1	chr5	lincRNA		--
ENSG00000235016.1	-2.82315	-2.32489	0.00157331	0.0384535	0.1	0.06	0.02	0	SEMA3F-AS1	chr3	antisense	SEMA3F antisense RNA 1
ENSG00000165197.4	-1.83095	-1.24437	0.000192052	0.00889919	0.23	0.25	0.05	0.08	FIGF	chrX	protein_coding	c-fos induced growth factor (vascular endothelial growth factor D)
ENSG00000227449.8	-1.7876	-0.856125	2.24931e-05	0.00189707	0.38	0.32	0.03	0.17	RP11-111F5.5	chr9	transcribed_unprocessed_pseudogene		--
ENSG00000214248.2	-2.04901	-0.66857	5.99952e-07	0.00011152	0.12	0.21	0.05	0.03	CTD-3193O13.12	chr19	antisense		--
ENSG00000155974.11	2.73601	-1.46953	5.26547e-06	0.000612225	0.02	0.01	0.08	0.09	GRIP1	chr12	protein_coding	glutamate receptor interacting protein 1
ENSG00000259826.1	-1.30691	-0.599496	0.000568434	0.0190065	0.29	0.37	0.17	0.1	RP11-467D6.1	chr7	antisense		--
ENSG00000272264.1	-1.50597	-0.959632	0.000436256	0.0161335	0.91	1.1	0.37	0.32	RP11-92K15.3	chr8	lincRNA		--
ENSG00000231205.11	-1.2945	-0.796779	0.00111182	0.0300607	0.2	0.11	0.09	0.03	ZNF826P	chr19	transcribed_unprocessed_pseudogene	zinc finger protein 826, pseudogene
ENSG00000121270.15	2.604	-1.56465	2.41022e-05	0.00199702	0.02	0.01	0.1	0.06	ABCC11	chr16	protein_coding	ATP-binding cassette, sub-family C (CFTR/MRP), member 11
ENSG00000231483.1	1.42629	-0.683927	0.000267763	0.0114454	0.3	0.56	1.56	0.74	RP11-336A10.5	chr10	lincRNA		--
ENSG00000228613.1	-1.56578	-0.550259	3.47336e-05	0.00271095	1.04	1.01	0.37	0.3	AC144450.1	chr2	antisense		--
ENSG00000232448.1	-5.34242	-2.85532	0.00213623	0.045279	0.41	0.18	0	0	RP11-416N4.1	chr20	lincRNA		--
ENSG00000274712.1	-1.21618	0.64559	2.19471e-06	0.000303413	0.88	0.94	0.29	0.48	RP11-147L13.15	chr17	lincRNA		--
ENSG00000187650.3	-1.45085	0.489163	1.03498e-07	2.68278e-05	0.47	1.05	0.42	0.12	VMAC	chr19	protein_coding	vimentin-type intermediate filament associated coiled-coil protein
ENSG00000269899.1	-2.22229	-2.02541	0.00196005	0.0443142	0.77	1.45	0.22	0.22	RP11-589N15.2	chr8	sense_intronic		--
ENSG00000213090.2	5.74294	-2.63242	0.000284904	0.0117001	0	0	0	0.12	AC007256.5	chr2	processed_pseudogene		--
ENSG00000197934.8	5.62973	-2.70282	0.000556575	0.0188104	0	0	0	0.09	CYYR1-AS1	chr21	antisense	cysteine/tyrosine-rich 1 antisense RNA 1
ENSG00000279633.1	-5.91548	-2.50183	7.50755e-05	0.00452278	0.21	0	0	0	RP11-442G21.2	chr14	TEC		--
ENSG00000101222.12	1.77728	-0.58106	4.39572e-06	0.000528497	0.25	0.05	0.35	0.67	SPEF1	chr20	protein_coding	sperm flagellar 1
ENSG00000140538.16	2.59647	-2.11741	0.00108541	0.0296235	0	0	0.02	0	NTRK3	chr15	protein_coding	neurotrophic tyrosine kinase, receptor, type 3
ENSG00000231551.6	-3.7587	-2.32497	0.000183696	0.00869856	0.03	0.26	0.02	0	RP11-495P10.1	chr1	lincRNA		--
ENSG00000105538.8	2.20427	-1.02408	4.00257e-06	0.000489561	0.02	0.06	0.14	0.23	RASIP1	chr19	protein_coding	Ras interacting protein 1
ENSG00000259803.6	-1.39206	-0.876013	0.000719362	0.022324	0.4	0.14	0.08	0.12	SLC22A31	chr16	protein_coding	solute carrier family 22, member 31
ENSG00000249700.8	3.53884	-2.50096	0.00114065	0.030261	0.01	0	0.06	0.05	SRD5A3-AS1	chr4	processed_transcript	SRD5A3 antisense RNA 1
ENSG00000261512.2	4.18161	-2.07017	8.61689e-06	0.000898382	0.02	0	0.15	0.22	RP11-46D6.1	chr16	lincRNA		--
ENSG00000197054.11	-2.54073	-1.81616	0.000156217	0.00772989	0.07	0.18	0	0.04	ZNF763	chr19	protein_coding	zinc finger protein 763
ENSG00000224072.1	3.72869	-2.38043	0.000338097	0.0132675	0.01	0	0.17	0.01	RP11-75A9.3	chrX	processed_pseudogene		--
ENSG00000124203.5	-1.50417	1.16689	4.95823e-11	4.12029e-08	0.11	0.49	0.07	0.13	ZNF831	chr20	protein_coding	zinc finger protein 831
ENSG00000130812.10	-2.2223	-2.02541	0.00196005	0.0443142	0.18	0.1	0.03	0.03	ANGPTL6	chr19	protein_coding	angiopoietin-like 6
ENSG00000262678.1	4.04526	-2.16667	2.93278e-05	0.00234076	0.05	0	0	0.98	RP5-1050D4.4	chr17	antisense		--
ENSG00000212724.3	5.74329	-2.63224	0.000284904	0.0117001	0	0	0.18	0.21	KRTAP2-3	chr17	protein_coding	keratin associated protein 2-3
ENSG00000274976.1	3.43359	-2.56525	0.00208917	0.045279	0	0.06	0.19	0.62	RP11-8P13.5	chr12	sense_intronic		--
ENSG00000259088.1	2.11405	-1.89498	0.0019824	0.0444231	0.06	0.24	1.01	0.3	CTD-2017C7.2	chr14	antisense		--
ENSG00000214198.7	1.01018	0.0948943	0.000549822	0.0188104	0.13	0.17	0.23	0.35	TTC41P	chr12	unitary_pseudogene	tetratricopeptide repeat domain 41, pseudogene
ENSG00000231704.5	-5.7127	-2.63301	0.000284904	0.0117001	0.45	0.04	0	0	AC004895.4	chr7	lincRNA		--
ENSG00000258708.1	-1.21735	0.357202	1.38679e-05	0.00132373	0.55	0.99	0.29	0.36	SLC25A21-AS1	chr14	antisense	SLC25A21 antisense RNA 1
ENSG00000124406.16	-1.27881	1.22025	9.29383e-09	3.69842e-06	0.23	0.33	0.07	0.16	ATP8A1	chr4	protein_coding	ATPase, aminophospholipid transporter (APLT), class I, type 8A, member 1
ENSG00000275209.1	-1.57651	4.03611	6.07603e-26	2.8612e-22	626.85	238.66	0.54	286.42	FP236383.4	chr21	miRNA		--
ENSG00000272622.1	-2.06447	-1.35325	8.1911e-05	0.00481146	0.76	0.82	0.23	0.14	RP11-395N3.2	chr2	lincRNA		--
ENSG00000143502.14	5.37274	-2.85477	0.00213623	0.045279	0	0	0.02	0.05	SUSD4	chr1	protein_coding	sushi domain containing 4
ENSG00000256193.5	2.88162	-2.32411	0.00157331	0.0384535	0	0.03	0.1	0.12	LINC00507	chr12	lincRNA	long intergenic non-protein coding RNA 507
ENSG00000184838.14	2.45819	-1.66671	0.000108058	0.00593983	0.04	0.02	0.17	0.17	PRR16	chr5	protein_coding	proline rich 16
ENSG00000139567.12	-1.34729	0.258965	3.63852e-06	0.000452875	0.26	0.38	0.14	0.11	ACVRL1	chr12	protein_coding	activin A receptor type II-like 1
ENSG00000210196.2	-1.06645	0.787409	1.30292e-05	0.00126504	22.8	34.71	17.95	8.97	MT-TP	chrM	Mt_tRNA	mitochondrially encoded tRNA proline
ENSG00000230234.1	1.04025	0.419034	0.000106901	0.00592234	1.91	1.19	2.33	3.98	RP1-276N6.2	chr6	lincRNA		--
ENSG00000128482.15	-1.21736	0.103031	6.24981e-05	0.00400413	0.34	0.42	0.16	0.17	RNF112	chr17	protein_coding	ring finger protein 112
ENSG00000280351.2	1.55736	-0.532443	4.55795e-05	0.00323569	0.16	0.15	0.19	0.71	CTD-2561B21.8	chr17	TEC		--
ENSG00000263823.1	2.41822	-1.93702	0.000721378	0.022324	0.03	0.03	0.13	0.23	RP11-326K13.4	chr18	antisense		--
ENSG00000186912.6	3.43405	-2.56501	0.00208917	0.045279	0	0.02	0.18	0.03	P2RY4	chrX	protein_coding	pyrimidinergic receptor P2Y, G-protein coupled, 4
ENSG00000227764.1	-1.38297	0.440914	5.19937e-07	0.000100762	4.49	4.61	1.71	1.71	RP11-354K1.1	chr1	lincRNA		--
ENSG00000155962.12	-1.17994	0.496903	1.05875e-05	0.00107219	0.51	0.71	0.2	0.33	CLIC2	chrX	protein_coding	chloride intracellular channel 2
ENSG00000279130.1	-2.90929	-2.27048	0.000897548	0.026063	0.23	0.75	0.11	0	RP11-278J6.4	chr5	TEC		--
ENSG00000277452.1	-3.06754	-2.16743	0.000289326	0.011748	1.41	0.27	0.18	0	RN7SL473P	chr1	misc_RNA	RNA, 7SL, cytoplasmic 473, pseudogene
ENSG00000171094.15	-3.48313	-2.50176	0.00114065	0.030261	0.04	0.02	0	0	ALK	chr2	protein_coding	anaplastic lymphoma receptor tyrosine kinase
ENSG00000196209.12	-2.22229	-2.02541	0.00196005	0.0443142	0.09	0.11	0.02	0.02	SIRPB2	chr20	protein_coding	signal-regulatory protein beta 2
ENSG00000260179.1	2.64871	-1.53257	1.45455e-05	0.00135633	0.05	0.03	0.1	0.44	RP5-902P8.12	chr1	lincRNA		--
ENSG00000263080.1	-1.79152	-1.27073	0.000290932	0.011748	0.37	0.47	0.16	0.07	RP11-485G7.5	chr16	antisense		--
ENSG00000251666.1	1.48469	-0.854127	0.00051012	0.0178892	0.49	0.11	0.89	0.78	ZNF346-IT1	chr5	sense_intronic	ZNF346 intronic transcript 1
ENSG00000115353.10	1.81687	-1.06994	0.000117914	0.00641756	0.03	0.03	0.1	0.12	TACR1	chr2	protein_coding	tachykinin receptor 1
ENSG00000165757.8	1.04211	2.09165	1.54957e-08	5.40512e-06	0.26	0.26	0.52	0.52	KIAA1462	chr10	protein_coding	KIAA1462
ENSG00000277744.1	-1.99523	-0.456583	1.38232e-07	3.3669e-05	2.05	2.07	0.24	0.77	CTC-435M10.12	chr19	sense_intronic		--
ENSG00000235295.1	-5.34241	-2.85532	0.00213623	0.045279	0.02	0.09	0	0	FLJ41941	chr22	lincRNA		--
ENSG00000277840.1	-5.71269	-2.63302	0.000284904	0.0117001	0.11	0.38	0	0	RP11-103B5.4	chr12	sense_intronic		--
ENSG00000145936.8	5.62991	-2.70273	0.000556575	0.0188104	0	0	0.01	0.04	KCNMB1	chr5	protein_coding	potassium channel subfamily M regulatory beta subunit 1
ENSG00000204183.1	-5.47669	-2.77735	0.00108936	0.0296235	0.17	0	0	0	GDF5OS	chr20	protein_coding	growth differentiation factor 5 opposite strand
ENSG00000235531.9	-6.00708	-2.44047	3.86468e-05	0.0029118	0	0.08	0	0	MSC-AS1	chr8	antisense	MSC antisense RNA 1
ENSG00000270095.1	-2.82315	-2.32489	0.00157331	0.0384535	0.92	0.72	0.21	0	RP11-214K3.18	chr12	sense_intronic		--
ENSG00000224652.1	-6.39405	-2.16759	1.43601e-06	0.000214672	0.06	0.25	0	0	LINC00885	chr3	lincRNA	long intergenic non-protein coding RNA 885
ENSG00000172425.10	2.51907	-2.16656	0.00183632	0.0429142	0.06	0.03	0.21	0.33	TTC36	chr11	protein_coding	tetratricopeptide repeat domain 36
ENSG00000261889.1	-1.39233	-0.876154	0.000719362	0.022324	0.67	0.96	0.07	0.53	RP11-473M20.16	chr16	lincRNA		--
ENSG00000259456.3	2.50863	-1.63179	6.57086e-05	0.00418138	0.06	0.09	0.54	0.29	ADNP-AS1	chr20	antisense	ADNP antisense RNA 1
ENSG00000105737.9	1.01369	0.298371	0.000253721	0.0110287	0.13	0.16	0.33	0.26	GRIK5	chr19	protein_coding	glutamate receptor, ionotropic, kainate 5
ENSG00000277007.1	-1.01903	0.391504	0.000208268	0.00935519	0.39	0.72	0.22	0.31	RP11-392O17.2	chr1	lincRNA		--
ENSG00000261596.2	2.13887	-1.50041	0.000197813	0.00902909	0.13	0.1	0.8	0.19	CTB-31N19.3	chr16	sense_intronic		--
ENSG00000261423.1	1.15845	-0.282265	0.000631512	0.0202758	0.05	0.25	0.42	0.24	RP11-1007O24.3	chr15	lincRNA		--
ENSG00000128917.6	1.90492	-0.351349	1.51781e-07	3.60372e-05	0.09	0.07	0.2	0.38	DLL4	chr15	protein_coding	delta-like 4 (Drosophila)
ENSG00000125872.7	2.25688	-1.59804	0.000190711	0.00889648	0.05	0.01	0.13	0.16	LRRN4	chr20	protein_coding	leucine rich repeat neuronal 4
ENSG00000242866.9	-1.98015	-1.41089	0.000199647	0.00908346	0.07	0.08	0.03	0.01	STRC	chr15	protein_coding	stereocilin
ENSG00000253764.1	-1.46046	-1.16764	0.00159033	0.0388025	0.42	0.79	0.2	0.23	RP11-439C15.4	chr8	lincRNA		--
ENSG00000164199.15	-2.35809	-1.93798	0.000721378	0.022324	0.01	0.02	0	0	ADGRV1	chr5	protein_coding	adhesion G protein-coupled receptor V1
ENSG00000253217.1	-1.50024	0.365647	1.28836e-07	3.16533e-05	2.12	3.64	1.17	0.83	KB-1991G8.1	chr8	lincRNA		--
ENSG00000230679.1	2.54292	-1.85425	0.000261059	0.0112176	0.12	0.12	1.05	0.35	ENO1-AS1	chr1	antisense	ENO1 antisense RNA 1
ENSG00000237984.3	2.17781	-0.814231	8.10459e-07	0.000137944	0.07	0.01	0.2	0.16	PTENP1	chr9	transcribed_processed_pseudogene	phosphatase and tensin homolog pseudogene 1 (functional)
ENSG00000154553.13	5.37298	-2.85465	0.00213623	0.045279	0	0	0.06	0.03	PDLIM3	chr4	protein_coding	PDZ and LIM domain 3
ENSG00000163884.3	1.81718	-1.06978	0.000117914	0.00641756	0.09	0.03	0.26	0.18	KLF15	chr3	protein_coding	Kruppel-like factor 15
ENSG00000182175.13	5.84836	-2.56505	0.000146114	0.00735883	0	0	0.02	0.01	RGMA	chr15	protein_coding	repulsive guidance molecule family member a
ENSG00000118514.13	2.54253	-1.85445	0.000261059	0.0112176	0.01	0.03	0.11	0.13	ALDH8A1	chr6	protein_coding	aldehyde dehydrogenase 8 family, member A1
ENSG00000262966.2	-6.00708	-2.44046	3.86468e-05	0.0029118	0	0.07	0	0	RP11-85B7.2	chr17	antisense		--
ENSG00000163376.11	1.63428	-1.09318	0.000522311	0.018219	0.07	0.01	0.16	0.06	KBTBD8	chr3	protein_coding	kelch repeat and BTB (POZ) domain containing 8
ENSG00000269729.1	1.83272	-1.40942	0.000702711	0.0219872	0.06	0.22	0.66	0.34	AC006262.4	chr19	lincRNA		--
ENSG00000150076.22	-2.49623	-1.59941	3.98461e-05	0.00297834	0.06	0.18	0.02	0.02	CCDC7	chr10	protein_coding	coiled-coil domain containing 7
ENSG00000178297.12	-1.29435	1.40292	1.25289e-09	6.55538e-07	0.64	1.27	0.41	0.36	TMPRSS9	chr19	protein_coding	transmembrane protease, serine 9
ENSG00000261357.1	5.50752	-2.77652	0.00108936	0.0296235	0	0	0.41	0	RP11-626G11.1	chr16	lincRNA		--
ENSG00000203435.2	-2.23555	-1.77758	0.00047133	0.0170811	0.15	0.32	0.06	0.04	E2F3P2	chr2	processed_pseudogene	E2F transcription factor 3 pseudogene 2
ENSG00000224292.1	-2.33691	-1.50212	4.54025e-05	0.00323569	0.76	0.53	0.12	0.12	AF196972.9	chrX	antisense		--
ENSG00000152475.6	2.11376	-1.89512	0.0019824	0.0444231	0.04	0.03	0.15	0.13	ZNF837	chr19	protein_coding	zinc finger protein 837
ENSG00000255092.1	-2.90942	-2.27053	0.000897548	0.026063	0.6	0.19	0	0.09	RP11-58K22.4	chr11	antisense		--
ENSG00000223735.1	2.80501	-1.98003	0.000218932	0.00977206	0.06	0.03	0.26	0.38	OR51B3P	chr11	unprocessed_pseudogene	olfactory receptor, family 51, subfamily B, member 3 pseudogene
ENSG00000125848.9	1.50069	-1.00196	0.000893183	0.0260433	0.04	0.04	0.08	0.14	FLRT3	chr20	protein_coding	fibronectin leucine rich transmembrane protein 3
ENSG00000230102.7	-2.92794	-1.85568	4.30009e-05	0.00310248	0.03	0.09	0	0.01	RP11-407B7.1	chr3	processed_transcript		--
ENSG00000250455.1	-5.34242	-2.85532	0.00213623	0.045279	0.65	0.16	0	0	RP11-648M2.1	chr5	unprocessed_pseudogene		--
ENSG00000221878.10	1.09371	0.0847614	0.00020292	0.00921751	0.19	0.08	0.29	0.29	PSG7	chr19	protein_coding	pregnancy specific beta-1-glycoprotein 7 (gene/pseudogene)
ENSG00000102128.7	1.63746	-1.29608	0.00134331	0.0342057	0.11	0.06	0.42	0.11	RAB40AL	chrX	protein_coding	RAB40A, member RAS oncogene family-like
ENSG00000161040.16	-1.19195	-0.0605953	0.000135689	0.00707333	0.26	0.39	0.05	0.23	FBXL13	chr7	protein_coding	F-box and leucine-rich repeat protein 13
ENSG00000198758.10	-1.02082	2.76421	8.1846e-10	4.71934e-07	2.76	3.98	1.36	1.9	EPS8L3	chr1	protein_coding	EPS8-like 3
ENSG00000165474.5	-1.85143	0.240005	1.05953e-09	5.9872e-07	0.55	0.7	0.24	0.1	GJB2	chr13	protein_coding	gap junction protein, beta 2, 26kDa
ENSG00000255311.5	-2.22222	-2.02539	0.00196005	0.0443142	0.06	0.25	0.05	0.02	RP11-160H12.2	chr11	antisense		--
ENSG00000260046.1	-5.47668	-2.77735	0.00108936	0.0296235	0.06	0.11	0	0	RP11-454K7.3	chr14	lincRNA		--
ENSG00000186529.14	2.6603	-0.814238	9.09191e-09	3.66975e-06	0.04	0	0.12	0.15	CYP4F3	chr19	protein_coding	cytochrome P450, family 4, subfamily F, polypeptide 3
ENSG00000268129.1	-2.21936	-1.24434	1.33102e-05	0.00128045	1.31	0.52	0.38	0	RP11-91G21.1	chr3	lincRNA		--
ENSG00000237810.3	-3.83999	-2.27055	9.9713e-05	0.00563458	0.07	0.25	0.02	0	CTD-2571E19.3	chr8	processed_pseudogene		--
ENSG00000258568.1	-1.7893	-1.0486	7.89311e-05	0.00470489	1.13	0.82	0.14	0.41	RHOQP1	chr14	processed_pseudogene	ras homolog family member Q pseudogene 1
ENSG00000081181.7	-1.06219	2.03606	1.26214e-08	4.63124e-06	2.53	2.1	1.45	0.73	ARG2	chr14	protein_coding	arginase 2
ENSG00000261360.1	-1.83541	-0.651023	4.55748e-06	0.000541038	0.23	0.32	0.09	0.07	CTD-2165H16.4	chr5	antisense		--
ENSG00000271420.1	-3.40061	-1.9381	1.64402e-05	0.00149839	0.28	0.69	0.08	0	RP5-1057J7.7	chr1	lincRNA		--
ENSG00000277210.3	-5.34241	-2.85533	0.00213623	0.045279	0	0.12	0	0	RP11-14C10.4	chr15	lincRNA		--
ENSG00000183844.16	2.65676	-1.77645	9.31951e-05	0.0053519	0.02	0.06	0.2	0.32	FAM3B	chr21	protein_coding	family with sequence similarity 3, member B
ENSG00000188322.4	-1.38251	0.0290272	1.09064e-05	0.00109661	0.26	0.22	0.11	0.07	SBK1	chr16	protein_coding	SH3 domain binding kinase 1
ENSG00000169876.13	4.18189	-2.07003	8.61689e-06	0.000898382	0	0	0.03	0.01	MUC17	chr7	protein_coding	mucin 17, cell surface associated
ENSG00000159618.15	-1.13391	-0.0605308	0.000271619	0.0115403	0.23	0.28	0.04	0.18	ADGRG5	chr16	protein_coding	adhesion G protein-coupled receptor G5
ENSG00000153237.17	-2.39763	-1.66809	0.000108058	0.00593983	0.15	0.06	0.01	0.03	CCDC148	chr2	protein_coding	coiled-coil domain containing 148
ENSG00000264608.1	1.19943	-0.648966	0.00170564	0.0408399	0.52	0.81	1.8	1.22	RP11-192H23.8	chr17	sense_intronic		--
ENSG00000183889.12	-1.08143	1.24528	7.44662e-07	0.000129138	1.49	1.9	1.53	0.03	NPIPA5	chr16	protein_coding	nuclear pore complex interacting protein family, member A5
ENSG00000197061.4	-1.04664	1.37371	7.69349e-07	0.000132544	5.62	7.99	2.99	3.48	HIST1H4C	chr6	protein_coding	histone cluster 1, H4c
ENSG00000152402.10	-1.17256	-0.685759	0.00194209	0.0443142	0.03	0.05	0.02	0.01	GUCY1A2	chr11	protein_coding	guanylate cyclase 1, soluble, alpha 2
ENSG00000250697.1	1.30394	-0.323254	0.000160406	0.00789007	0.39	0.52	1.34	0.88	CTD-2066L21.3	chr5	lincRNA		--
ENSG00000177839.6	-1.98182	-1.56612	0.000489595	0.0174659	0.11	0.06	0.02	0.02	PCDHB9	chr5	protein_coding	protocadherin beta 9
ENSG00000120279.6	3.8142	-2.32415	0.000183696	0.00869856	0.01	0	0.04	0.11	MYCT1	chr6	protein_coding	myc target 1
ENSG00000273059.1	-3.06754	-2.16743	0.000289326	0.011748	0.73	0.43	0.12	0	XXyac-YX155B6.7	chr1	lincRNA		--
ENSG00000206140.9	1.85649	-1.53251	0.0011341	0.030261	0.04	0.01	0.1	0.12	TMEM191C	chr22	lincRNA	transmembrane protein 191C
ENSG00000222112.1	2.25525	-0.756943	2.23529e-07	4.93406e-05	0.44	0.62	2.4	2.66	RN7SKP16	chr1	misc_RNA	RNA, 7SK small nuclear pseudogene 16
ENSG00000205500.8	5.74363	-2.63207	0.000284904	0.0117001	0	0	0.13	0.01	AC013472.3	chr2	processed_transcript		--
ENSG00000248712.7	-1.17302	-0.685963	0.00194209	0.0443142	0.41	0.34	0.1	0.22	CCDC153	chr11	protein_coding	coiled-coil domain containing 153
ENSG00000105289.14	-1.7265	1.31153	1.46798e-14	2.9626e-11	0.65	1.16	0.21	0.33	TJP3	chr19	protein_coding	tight junction protein 3
ENSG00000251095.6	-1.07595	4.29558	9.96751e-14	1.6566e-10	3.21	5.85	1.98	2.24	RP11-115D19.1	chr4	antisense		--
ENSG00000260798.1	2.59584	-2.11773	0.00108541	0.0296235	0.09	0.05	0.19	0.71	RP11-354M1.2	chr16	antisense		--
ENSG00000244482.9	3.53849	-2.50113	0.00114065	0.030261	0	0.01	0.02	0.1	LILRA6	chr19	protein_coding	leukocyte immunoglobulin-like receptor, subfamily A (with TM domain), member 6
ENSG00000276995.1	-2.10476	-1.32524	5.22194e-05	0.0035552	0.61	1.41	0.34	0.11	RP11-321A17.6	chr17	lincRNA		--
ENSG00000260778.3	-2.17738	-1.81608	0.000764296	0.0231847	0.36	0.31	0.03	0.11	RP11-304L19.13	chr16	lincRNA		--
ENSG00000092051.16	5.63031	-2.70253	0.000556575	0.0188104	0	0	0.06	0.01	JPH4	chr14	protein_coding	junctophilin 4
ENSG00000274297.1	3.04899	-2.21719	0.000510324	0.0178892	0.09	0	0.27	0.54	RP11-138H8.8	chr15	sense_intronic		--
ENSG00000127325.18	1.15745	1.19621	1.92785e-07	4.35756e-05	0.2	0.18	0.37	0.47	BEST3	chr12	protein_coding	bestrophin 3
ENSG00000102904.14	-1.93985	-1.29783	0.000128315	0.00677646	0.05	0.29	0.03	0.06	TSNAXIP1	chr16	protein_coding	translin-associated factor X interacting protein 1
ENSG00000238142.1	-1.15454	-0.382061	0.000908155	0.0263202	1.75	2.42	0.78	1.05	RP11-108M9.4	chr1	lincRNA		--
ENSG00000078549.14	2.35218	-1.97997	0.00119187	0.0312676	0.01	0	0.05	0.03	ADCYAP1R1	chr7	protein_coding	adenylate cyclase activating polypeptide 1 (pituitary) receptor type I
ENSG00000177494.5	2.27045	-1.40952	4.95019e-05	0.0034534	0.07	0.01	0.16	0.23	ZBED2	chr3	protein_coding	zinc finger, BED-type containing 2
ENSG00000139269.2	-1.16348	-0.00377632	0.000143727	0.00735883	0.52	0.4	0.19	0.22	INHBE	chr12	protein_coding	inhibin, beta E
ENSG00000273148.1	-1.172	-0.193076	0.000325076	0.0128457	0.68	0.59	0.29	0.26	RP5-1068E13.7	chr20	lincRNA		--
ENSG00000272256.1	-2.74549	-1.98112	0.000218932	0.00977206	0.44	0.37	0.04	0.07	RP11-489E7.4	chr8	antisense		--
ENSG00000089091.16	-1.00751	0.304918	0.000357088	0.0139161	0.4	0.23	0.2	0.11	DZANK1	chr20	protein_coding	double zinc ribbon and ankyrin repeat domains 1
ENSG00000232759.1	1.31698	-0.631633	0.000568434	0.0190065	0.12	0.12	0.34	0.25	AC002480.3	chr7	antisense		--
ENSG00000278434.1	-1.26281	-0.311871	0.000215521	0.0096503	0.4	0.86	0.16	0.35	RP11-709D24.8	chr16	sense_intronic		--
ENSG00000196611.4	1.33108	0.0317869	1.77407e-05	0.00158622	0.39	0.09	0.65	0.55	MMP1	chr11	protein_coding	matrix metallopeptidase 1
ENSG00000256950.2	-1.67431	-0.686121	2.91573e-05	0.00234037	1.09	1.47	0.41	0.37	RP11-87C12.2	chr12	protein_coding		--
ENSG00000251532.1	-1.41413	-0.938133	0.000802035	0.0240304	0.95	0.73	0.46	0.15	CTD-2245E15.3	chr5	lincRNA		--
ENSG00000144837.8	-1.87953	-1.63313	0.00119186	0.0312676	0.22	0.15	0.08	0.01	PLA1A	chr3	protein_coding	phospholipase A1 member A
ENSG00000176732.6	1.45518	-1.11744	0.00202925	0.0452723	0.16	0.22	0.44	0.6	PFN4	chr2	protein_coding	profilin family, member 4
ENSG00000141854.7	-1.80421	0.0178153	1.39523e-08	5.02712e-06	0.59	1.01	0.28	0.17	CTB-55O6.8	chr19	protein_coding		--
ENSG00000273192.1	-3.32485	-1.56634	5.2068e-07	0.000100762	0.09	0.28	0.03	0	CITF22-1A6.3	chr22	lincRNA		--
ENSG00000216863.9	5.37298	-2.85465	0.00213623	0.045279	0	0	0.04	0.02	LY86-AS1	chr6	antisense	LY86 antisense RNA 1
ENSG00000255284.1	-1.05262	0.489511	7.95634e-05	0.00472266	1.97	1.21	0.94	0.56	AP006621.5	chr11	lincRNA		--
ENSG00000261599.5	-2.29193	-1.98111	0.00119187	0.0312676	0.01	0.11	0	0.02	HERC2P8	chr16	transcribed_unprocessed_pseudogene	hect domain and RLD 2 pseudogene 8
ENSG00000226673.1	-2.60951	-2.0712	0.000638845	0.0203724	0.12	0.05	0.03	0	LINC01108	chr6	lincRNA	long intergenic non-protein coding RNA 1108
ENSG00000249087.6	-1.01112	1.44054	1.16896e-06	0.000183488	0.96	1.39	0.59	0.56	ZNF436-AS1	chr1	antisense	ZNF436 antisense RNA 1
ENSG00000267274.1	-2.80885	-1.93805	0.000127579	0.00677646	0.79	0.51	0.11	0.06	CTD-2006C1.12	chr19	sense_overlapping		--
ENSG00000117586.10	-1.745	-1.566	0.00173162	0.0412872	0.05	0.15	0.05	0.01	TNFSF4	chr1	protein_coding	tumor necrosis factor (ligand) superfamily, member 4
ENSG00000224459.1	1.90562	-1.50045	0.000739251	0.022703	0.21	0.12	1.04	0.21	RP11-169K16.4	chr1	antisense		--
ENSG00000275910.1	-3.62098	-1.7778	1.62336e-06	0.00023765	0.65	0.66	0	0.09	RP11-680G24.6	chr16	antisense		--
ENSG00000151632.16	-1.15036	-0.534093	0.00176175	0.0418289	0.13	0.2	0.04	0.11	AKR1C2	chr10	protein_coding	aldo-keto reductase family 1, member C2
ENSG00000257875.1	-5.34241	-2.85532	0.00213623	0.045279	0.27	0.27	0	0	RP11-263K4.1	chr12	processed_pseudogene		--
ENSG00000276259.1	-1.32108	-0.180407	5.40906e-05	0.00360929	1.17	1.15	0.73	0.18	RP11-481J2.4	chr16	antisense		--
ENSG00000090539.15	-1.88625	0.220944	3.58509e-10	2.39859e-07	0.41	0.44	0.1	0.13	CHRD	chr3	protein_coding	chordin
ENSG00000251023.1	-1.16456	-0.633401	0.00229048	0.047831	0.22	0.22	0.1	0.09	RP11-549J18.1	chr5	sense_intronic		--
ENSG00000229955.1	2.35252	-1.53228	7.34781e-05	0.00452278	0.19	0.1	0.88	0.64	RP1-5O6.4	chr22	sense_intronic		--
ENSG00000149658.17	-1.59313	7.28171	3.32208e-32	2.85457e-28	75.66	47.16	19.39	20.7	YTHDF1	chr20	protein_coding	YTH N(6)-methyladenosine RNA binding protein 1
ENSG00000246859.2	1.56768	-0.958053	0.000436256	0.0161335	0.04	0.03	0.1	0.11	STARD4-AS1	chr5	antisense	STARD4 antisense RNA 1
ENSG00000243649.8	-1.09129	0.331438	0.000101034	0.00568647	0.38	0.61	0.3	0.16	CFB	chr6	protein_coding	complement factor B
ENSG00000250072.5	1.2647	-0.0124817	5.40234e-05	0.00360929	0.21	0.06	0.31	0.34	CTC-529P8.1	chr5	lincRNA		--
ENSG00000278949.1	-4.41836	-1.85579	4.04372e-07	8.27907e-05	0.26	0.08	0	0.01	RP11-46H11.11	chr12	TEC		--
ENSG00000189433.5	2.96811	-2.26947	0.000897548	0.026063	0.02	0	0.12	0.04	GJB4	chr1	protein_coding	gap junction protein, beta 4, 30.3kDa
ENSG00000102145.13	-5.34242	-2.85532	0.00213623	0.045279	0.12	0.05	0	0	GATA1	chrX	protein_coding	GATA binding protein 1 (globin transcription factor 1)
ENSG00000197046.11	4.11534	-2.11746	1.58977e-05	0.00145364	0	0.02	0.16	0.18	SIGLEC15	chr18	protein_coding	sialic acid binding Ig-like lectin 15
ENSG00000214626.2	-3.48313	-2.50175	0.00114065	0.030261	0.22	0.09	0.02	0	POLR3DP1	chr10	processed_pseudogene	polymerase (RNA) III (DNA directed) polypeptide D, 44kDa pseudogene 1
ENSG00000270019.1	1.0656	-0.141222	0.000984003	0.0280828	0.34	0.27	0.69	0.58	RP11-141B14.1	chr2	lincRNA		--
ENSG00000251013.1	1.51192	-0.0464466	2.40559e-06	0.000323655	0.4	0.43	0.91	1.42	GAPDHP62	chr8	processed_pseudogene	glyceraldehyde 3 phosphate dehydrogenase pseudogene 62
ENSG00000152705.7	1.09605	-0.365369	0.00160597	0.0389486	0.33	0.25	0.97	0.25	CATSPER3	chr5	protein_coding	cation channel, sperm associated 3
ENSG00000271780.1	1.5259	-0.684012	0.00010614	0.0059033	0.34	0.12	0.76	0.57	RP11-1017G21.5	chr14	lincRNA		--
ENSG00000256268.1	1.67108	-0.45404	5.69123e-06	0.000651013	0.53	0.09	0.77	1.19	RP11-221N13.3	chr12	lincRNA		--
ENSG00000277619.1	1.35796	-0.936246	0.00197256	0.0444231	0.13	0.19	0.77	0.06	CTC-276P9.4	chr5	antisense		--
ENSG00000151640.12	-1.51604	-0.650863	0.00010614	0.0059033	0.39	0.15	0.1	0.09	DPYSL4	chr10	protein_coding	dihydropyrimidinase-like 4
ENSG00000174473.15	-1.47492	0.70086	9.46248e-09	3.71323e-06	0.23	0.42	0.12	0.11	GALNTL6	chr4	protein_coding	polypeptide N-acetylgalactosaminyltransferase-like 6
ENSG00000231995.2	-1.7914	-1.27068	0.000290932	0.011748	0.52	1.06	0.4	0.04	RP11-111F5.2	chr9	processed_pseudogene		--
ENSG00000234432.4	-1.63893	-0.566631	1.8228e-05	0.00161954	0.27	0.34	0.09	0.1	RP11-1275H24.1	chr7	lincRNA		--
ENSG00000221845.4	-1.43932	-1.00332	0.000893183	0.0260433	0.29	0.09	0.06	0.07	C7orf65	chr7	lincRNA	chromosome 7 open reading frame 65
ENSG00000233435.2	-5.91547	-2.50184	7.50755e-05	0.00452278	0.01	0.18	0	0	AGGF1P2	chr10	processed_pseudogene	angiogenic factor with G patch and FHA domains 1 pseudogene 2
ENSG00000162711.16	3.53907	-2.50084	0.00114065	0.030261	0.01	0	0.07	0.01	NLRP3	chr1	protein_coding	NLR family, pyrin domain containing 3
ENSG00000238078.1	5.50687	-2.77684	0.00108936	0.0296235	0	0	0	0.3	LINC01352	chr1	lincRNA	long intergenic non-protein coding RNA 1352
ENSG00000189157.13	-1.36925	-1.0483	0.00180023	0.0424573	0.36	0.16	0.12	0.08	FAM47E	chr4	protein_coding	family with sequence similarity 47, member E
ENSG00000113600.10	3.63662	-2.43957	0.000621506	0.0200228	0	0.01	0.07	0.08	C9	chr5	protein_coding	complement component 9
ENSG00000184601.10	-2.58848	-1.53382	1.45455e-05	0.00135633	0.13	0.15	0.03	0.01	C14orf180	chr14	protein_coding	chromosome 14 open reading frame 180
ENSG00000277067.4	-5.08471	-1.32572	2.55728e-11	2.25792e-08	0	0.51	0	0.01	CH507-254M2.1	chr21	lincRNA		--
ENSG00000254842.6	1.35594	-0.548267	0.00027136	0.0115403	0.25	0.02	0.34	0.36	RP11-890B15.2	chr11	lincRNA		--
ENSG00000178033.5	-1.979	-1.27083	8.31433e-05	0.00486363	0.04	0.06	0.01	0.01	FAM26E	chr6	protein_coding	family with sequence similarity 26, member E
ENSG00000245552.6	-6.00709	-2.44046	3.86468e-05	0.0029118	0.04	0.07	0	0	RP11-712B9.2	chr11	antisense		--
ENSG00000262585.1	-1.34764	-0.633564	0.000463097	0.0169486	0.11	0.16	0.05	0.06	RP11-353N14.5	chr17	lincRNA		--
ENSG00000273802.1	-1.10324	3.45835	8.83488e-13	1.04009e-09	16.55	24.78	7.62	11.3	HIST1H2BG	chr6	protein_coding	histone cluster 1, H2bg
ENSG00000278950.1	4.18127	-2.07034	8.61689e-06	0.000898382	0	0.01	0.04	0.22	RP11-67H24.3	chr16	TEC		--
ENSG00000277883.1	5.37304	-2.85462	0.00213623	0.045279	0	0	0.12	0.03	RP6-191P20.5	chrX	unprocessed_pseudogene		--
ENSG00000188263.10	-1.70953	-1.32507	0.00066013	0.0208628	0.09	0.15	0.06	0.01	IL17REL	chr22	protein_coding	interleukin 17 receptor E-like
ENSG00000279048.1	-1.29429	-0.550249	0.000507028	0.0178892	0.15	0.48	0.08	0.18	RP11-511H23.2	chr7	TEC		--
ENSG00000204577.11	2.73892	-2.02433	0.000374603	0.0143415	0.01	0.02	0.12	0.07	LILRB3	chr19	protein_coding	leukocyte immunoglobulin-like receptor, subfamily B (with TM and ITIM domains), member 3
ENSG00000234477.1	-1.29351	-0.0721828	4.09243e-05	0.003019	1.45	1.24	0.26	0.81	AC004231.2	chr17	antisense		--
ENSG00000253636.1	-1.26719	-0.0487516	7.84853e-05	0.00470489	0.22	0.4	0.17	0.08	RP11-531A24.5	chr8	antisense		--
ENSG00000175728.4	1.13749	0.176218	7.75133e-05	0.0046597	0.25	0.07	0.42	0.29	C11orf44	chr11	lincRNA	chromosome 11 open reading frame 44
ENSG00000188833.9	-2.60951	-2.0712	0.000638845	0.0203724	0.14	0.1	0.04	0	ENTPD8	chr9	protein_coding	ectonucleoside triphosphate diphosphohydrolase 8
ENSG00000184270.4	-5.91548	-2.50183	7.50755e-05	0.00452278	0.87	0.13	0	0	HIST2H2AB	chr1	protein_coding	histone cluster 2, H2ab
ENSG00000214999.3	-1.99342	-0.382492	6.62498e-08	1.8173e-05	0.32	0.76	0.16	0.1	AC129492.6	chr17	antisense		--
ENSG00000135373.12	2.86853	-1.93689	0.000127579	0.00677646	0.01	0.01	0.07	0.08	EHF	chr11	protein_coding	ets homologous factor
ENSG00000100077.14	-1.20456	1.28105	3.43634e-08	1.05533e-05	0.25	0.37	0.13	0.13	ADRBK2	chr22	protein_coding	adrenergic, beta, receptor kinase 2
ENSG00000151623.14	-1.41204	-0.119346	1.19993e-05	0.00118897	0.16	0.19	0.07	0.07	NR3C2	chr4	protein_coding	nuclear receptor subfamily 3, group C, member 2
ENSG00000225235.1	5.62973	-2.70282	0.000556575	0.0188104	0	0	0	0.8	DDX26B-AS1	chrX	antisense	DDX26B antisense RNA 1
ENSG00000157152.16	-2.44775	-1.63333	6.57086e-05	0.00418138	0.07	0.08	0.01	0.02	SYN2	chr3	protein_coding	synapsin II
ENSG00000233392.5	-1.62468	-0.325829	3.67641e-06	0.000455585	0.24	0.61	0.12	0.15	AC104809.4	chr2	processed_transcript		--
ENSG00000253641.5	3.14989	-1.73866	8.29305e-06	0.000881589	0.02	0.04	0.4	0.19	LINCR-0001	chr8	lincRNA		--
ENSG00000275234.1	-1.1377	0.30473	6.04755e-05	0.00391001	1.79	2.27	1.12	0.69	CTD-2396E7.11	chr19	antisense		--
ENSG00000259469.1	2.23779	-1.81498	0.000764296	0.0231847	0.19	0.05	0.49	0.69	RP11-227D13.4	chr15	lincRNA		--
ENSG00000246366.6	1.21641	-0.380136	0.000514968	0.0180296	0.08	0.07	0.17	0.18	LACTB2-AS1	chr8	antisense	LACTB2 antisense RNA 1
ENSG00000272525.1	-1.3693	-1.04834	0.00180023	0.0424573	0.71	0.71	0.29	0.25	RP11-79P5.9	chr5	lincRNA		--
ENSG00000168079.16	-1.22451	3.65674	9.42038e-16	2.21803e-12	2.91	3.97	1.41	1.48	SCARA5	chr8	protein_coding	scavenger receptor class A, member 5
ENSG00000186517.13	1.36862	0.711546	6.52255e-08	1.80675e-05	0.21	0.14	0.37	0.51	ARHGAP30	chr1	protein_coding	Rho GTPase activating protein 30
ENSG00000205976.4	3.04922	-2.21707	0.000510324	0.0178892	0.02	0	0.11	0.09	RP11-404K5.2	chr5	unprocessed_pseudogene		--
ENSG00000126895.13	2.12534	-0.255517	3.14767e-09	1.45663e-06	0.15	0.11	0.34	0.82	AVPR2	chrX	protein_coding	arginine vasopressin receptor 2
ENSG00000230530.1	2.10105	-1.70231	0.000776274	0.0234325	0.03	0.07	0.29	0.16	LIMD1-AS1	chr3	antisense	LIMD1 antisense RNA 1
ENSG00000136928.4	2.41788	-1.9372	0.000721378	0.022324	0	0.02	0.01	0.09	GABBR2	chr9	protein_coding	gamma-aminobutyric acid (GABA) B receptor, 2
ENSG00000276449.1	-1.2398	-0.107112	9.59638e-05	0.00548858	0.25	0.38	0.18	0.09	AC004076.5	chr19	antisense		--
ENSG00000234840.1	-2.26262	-0.93853	6.76386e-07	0.000122504	0.12	0.44	0.08	0.03	LINC01239	chr9	lincRNA	long intergenic non-protein coding RNA 1239
ENSG00000102796.10	-1.67513	0.153336	5.16364e-08	1.47367e-05	0.5	0.5	0.2	0.11	DHRS12	chr13	protein_coding	dehydrogenase/reductase (SDR family) member 12
ENSG00000276136.1	5.50687	-2.77684	0.00108936	0.0296235	0	0	0	0.34	RP11-50I19.2	chr12	lincRNA		--
ENSG00000214145.6	-1.00284	1.73764	3.78081e-07	7.85463e-05	0.76	1.07	0.49	0.4	LINC00887	chr3	lincRNA	long intergenic non-protein coding RNA 887
ENSG00000271427.1	2.11432	-1.89484	0.0019824	0.0444231	0.18	0.05	1.02	0	RP11-188D8.1	chr1	lincRNA		--
ENSG00000145087.12	-3.21018	-2.0713	9.23464e-05	0.00531396	0.04	0.02	0	0	STXBP5L	chr3	protein_coding	syntaxin binding protein 5-like
ENSG00000134007.3	5.94603	-2.501	7.50755e-05	0.00452278	0	0	0.05	0.09	ADAM20	chr14	protein_coding	ADAM metallopeptidase domain 20
ENSG00000169548.3	1.12147	-0.105604	0.000457684	0.0168159	0.17	0.27	0.17	0.78	ZNF280A	chr22	protein_coding	zinc finger protein 280A
ENSG00000273080.1	-3.14071	-2.11861	0.000163629	0.00797098	0.86	0.29	0	0.12	RP11-301O19.1	chr2	antisense		--
ENSG00000144278.14	-1.701	-0.271294	9.16717e-07	0.000151467	0.16	0.2	0.08	0.03	GALNT13	chr2	protein_coding	polypeptide N-acetylgalactosaminyltransferase 13
ENSG00000150527.16	1.09979	-0.0467408	0.000469048	0.0170811	0.06	0.08	0.13	0.18	CTAGE5	chr14	protein_coding	CTAGE family, member 5
ENSG00000214093.3	-3.84006	-2.27057	9.9713e-05	0.00563458	0.69	0.35	0	0.06	RP11-247I13.3	chr22	processed_pseudogene		--
ENSG00000245025.2	1.43988	0.982908	1.17469e-09	6.38261e-07	0.55	0.37	1.11	1.36	RP11-875O11.1	chr8	antisense		--
ENSG00000259582.3	-2.60951	-2.0712	0.000638845	0.0203724	0.21	0.09	0.04	0	RP11-461F11.3	chr15	lincRNA		--
ENSG00000279712.1	6.0377	-2.43955	3.86468e-05	0.0029118	0	0	0.02	0.03	CTA-280A3.2	chr22	lincRNA		--
ENSG00000124102.4	1.22283	-0.424078	0.0005792	0.0192526	0.59	0.64	1.43	1.43	PI3	chr20	protein_coding	peptidase inhibitor 3, skin-derived
ENSG00000280445.1	5.50746	-2.77655	0.00108936	0.0296235	0	0	0.25	0.03	RP1-205F14P.1	chr22	lincRNA		--
ENSG00000233922.2	-1.24396	-0.583007	0.000936021	0.0269861	0.1	0.11	0.02	0.07	AL133493.2	chr21	lincRNA		--
ENSG00000118194.18	2.2964	-1.77632	0.00047133	0.0170811	0.02	0.07	0.3	0.17	TNNT2	chr1	protein_coding	troponin T type 2 (cardiac)
ENSG00000280405.1	2.17667	-1.85472	0.0012339	0.0321315	0.07	0.11	0.11	0.72	RP11-143E21.4	chr12	TEC		--
ENSG00000226397.7	5.50705	-2.77675	0.00108936	0.0296235	0	0	0.03	0.09	C12orf77	chr12	lincRNA	chromosome 12 open reading frame 77
ENSG00000259563.1	2.5189	-2.16665	0.00183632	0.0429142	0	0.16	0.21	0.75	CTD-2329K10.1	chr15	antisense		--
ENSG00000158125.9	1.33411	-0.351523	0.00013175	0.00693194	0.1	0.02	0.14	0.17	XDH	chr2	protein_coding	xanthine dehydrogenase
ENSG00000164283.12	2.30513	-1.56497	0.000118566	0.00641756	0.07	0	0.11	0.26	ESM1	chr5	protein_coding	endothelial cell-specific molecule 1
ENSG00000172061.8	1.63669	0.878335	2.74991e-11	2.35443e-08	0.14	0.12	0.36	0.42	LRRC15	chr3	protein_coding	leucine rich repeat containing 15
ENSG00000148541.12	-2.01061	-0.29858	2.18776e-08	7.27212e-06	0.12	0.31	0.05	0.05	FAM13C	chr10	protein_coding	family with sequence similarity 13, member C
ENSG00000267194.1	-1.21654	0.92745	3.70916e-07	7.76287e-05	0.65	1.13	0.49	0.26	RP1-193H18.2	chr17	lincRNA		--
ENSG00000279544.1	-1.44672	-0.917256	0.000565274	0.0189908	0.24	0.14	0.05	0.09	AL133243.4	chr2	TEC		--
ENSG00000254028.1	-1.9841	-1.74018	0.00122897	0.0321214	0.19	0.59	0	0.19	AC083843.2	chr8	lincRNA		--
ENSG00000258315.5	5.94603	-2.501	7.50755e-05	0.00452278	0	0	0.11	0.23	C17orf49	chr17	protein_coding	chromosome 17 open reading frame 49
ENSG00000274265.4	1.15787	1.35688	7.279e-08	1.97751e-05	1.45	1.2	3.03	2.8	CH17-189H20.1	chr1	lincRNA		--
ENSG00000261798.1	-2.09371	-1.66791	0.000488137	0.0174659	0.26	0.33	0.13	0	RP1-118J21.25	chr1	antisense		--
ENSG00000238286.1	2.32456	-0.936189	6.76386e-07	0.000122504	0.12	0.18	0.95	0.58	SLC35E1P1	chr13	processed_pseudogene	solute carrier family 35, member E1 pseudogene 1
ENSG00000101144.12	4.42037	-1.89486	7.4501e-07	0.000129138	0	0.01	0.09	0.07	BMP7	chr20	protein_coding	bone morphogenetic protein 7
ENSG00000203462.2	-6.7528	-1.89645	2.93052e-08	9.42129e-06	0.77	1.33	0	0	RP11-814E24.1	chr7	unprocessed_pseudogene		--
ENSG00000261490.1	1.46744	0.23392	3.67114e-07	7.76287e-05	0.16	0.13	0.34	0.46	RP11-448G15.3	chr4	sense_overlapping		--
ENSG00000112218.8	-6.99583	-1.70394	1.20017e-09	6.39805e-07	0.09	0.05	0	0	GPR63	chr6	protein_coding	G protein-coupled receptor 63
ENSG00000260266.1	1.85276	-1.26947	0.000290932	0.011748	0.01	0.06	0.09	0.17	CTD-2311M21.2	chr15	transcribed_processed_pseudogene		--
ENSG00000124253.10	-1.38847	-0.180627	2.3946e-05	0.00199579	0.14	0.34	0.1	0.07	PCK1	chr20	protein_coding	phosphoenolpyruvate carboxykinase 1 (soluble)
ENSG00000270090.5	-2.17727	-1.81602	0.000764296	0.0231847	0.51	0.17	0.09	0.06	RP11-529E10.7	chr4	lincRNA		--
ENSG00000254665.1	-1.87977	-1.63324	0.00119186	0.0312676	0.53	0.43	0.07	0.18	RP11-152H18.3	chr11	antisense		--
ENSG00000216307.2	5.37315	-2.85456	0.00213623	0.045279	0	0	0.38	0	RP3-400B16.2	chr6	processed_pseudogene		--
ENSG00000261096.1	-4.0596	-2.11866	1.58977e-05	0.00145364	0.15	0.07	0	0.01	RP11-690I21.2	chr2	sense_overlapping		--
ENSG00000183784.6	3.33494	-2.02443	5.20241e-05	0.0035552	0.02	0	0.07	0.13	C9orf66	chr9	protein_coding	chromosome 9 open reading frame 66
ENSG00000230385.1	-5.47668	-2.77735	0.00108936	0.0296235	0.31	0.18	0	0	AC012507.4	chr2	antisense		--
ENSG00000251365.1	-1.67891	-1.47101	0.00160424	0.03894	1.01	0.31	0.09	0.31	RP11-332J15.3	chr5	lincRNA		--
ENSG00000279716.1	4.04548	-2.16656	2.93278e-05	0.00234076	0.02	0	0.06	0.26	AC006128.2	chr19	TEC		--
ENSG00000253399.1	5.37315	-2.85456	0.00213623	0.045279	0	0	0.6	0	AC078852.2	chr4	sense_intronic		--
ENSG00000217275.2	-1.23789	1.47626	3.07456e-09	1.44781e-06	4.69	8.61	2.77	2.76	RP1-34B20.4	chr6	processed_pseudogene		--
ENSG00000126583.10	-1.47518	0.0921948	1.10058e-06	0.000174695	0.41	0.41	0.04	0.25	PRKCG	chr19	protein_coding	protein kinase C, gamma
ENSG00000253802.1	-2.70262	-1.70374	3.29043e-05	0.00257529	0.14	0.34	0.02	0.05	CTA-392C11.1	chr8	lincRNA		--
ENSG00000184303.5	5.62991	-2.70273	0.000556575	0.0188104	0	0	0.06	0.17	DRD5P1	chr2	processed_pseudogene	dopamine receptor D5 pseudogene 1
ENSG00000262155.1	-2.92795	-1.85567	4.30009e-05	0.00310248	0.17	0.18	0.01	0.03	RP11-266L9.5	chr16	lincRNA		--
ENSG00000157064.10	1.02821	0.802995	2.49586e-05	0.00206193	0.17	0.15	0.28	0.38	NMNAT2	chr1	protein_coding	nicotinamide nucleotide adenylyltransferase 2
ENSG00000260633.1	1.239	-0.36559	0.000386195	0.0146866	0.24	0.14	0.52	0.37	RP11-375I20.6	chr3	lincRNA		--
ENSG00000253130.1	-3.21018	-2.07131	9.23464e-05	0.00531396	0.22	0.3	0.02	0.02	CTD-3023L14.2	chr8	lincRNA		--
ENSG00000271133.5	1.98687	-1.77628	0.00193616	0.0443142	0.2	0.04	0.76	0.2	CTA-293F17.1	chr7	antisense		--
ENSG00000005187.11	-1.44015	1.02251	1.12418e-09	6.22795e-07	0.68	0.98	0.32	0.28	ACSM3	chr16	protein_coding	acyl-CoA synthetase medium-chain family member 3
ENSG00000203585.3	-5.34241	-2.85533	0.00213623	0.045279	0	0.12	0	0	RP11-542B15.1	chr12	lincRNA		--
ENSG00000241935.8	-2.75708	-1.41105	1.89298e-06	0.000268123	0.12	0.27	0.05	0	HOGA1	chr10	protein_coding	4-hydroxy-2-oxoglutarate aldolase 1
ENSG00000254827.5	1.05764	1.27636	1.19525e-06	0.000185552	0.75	0.74	1.53	1.53	SLC22A18AS	chr11	protein_coding	solute carrier family 22 (organic cation transporter), member 18 antisense
ENSG00000277157.1	-2.02308	-1.38185	0.000128091	0.00677646	1.94	0.93	0.26	0.43	HIST1H4D	chr6	protein_coding	histone cluster 1, H4d
ENSG00000167964.12	-1.22302	3.78874	4.47259e-16	1.26369e-12	6.31	11.73	3.76	3.83	RAB26	chr16	protein_coding	RAB26, member RAS oncogene family
ENSG00000237862.1	-1.34405	-0.0375198	1.71639e-05	0.00155115	0.64	0.51	0.24	0.2	RP1-63G5.7	chr22	sense_intronic		--
ENSG00000061455.10	-1.89745	-0.777935	4.58124e-06	0.000541584	0.07	0.08	0.04	0	PRDM6	chr5	protein_coding	PR domain containing 6
ENSG00000176428.5	-1.87952	-1.63313	0.00119186	0.0312676	0.15	0.29	0.1	0.02	VPS37D	chr7	protein_coding	vacuolar protein sorting 37 homolog D (S. cerevisiae)
ENSG00000130783.13	1.1168	1.37011	1.86167e-07	4.2419e-05	0.26	0.36	0.81	0.52	CCDC62	chr12	protein_coding	coiled-coil domain containing 62
ENSG00000275530.1	9.4631	0.488417	2.80029e-43	3.95597e-39	0	0	72.97	9.48	FP671120.4	chr21	miRNA		--
ENSG00000185338.4	2.60635	-1.35133	3.94345e-06	0.000484427	0.06	0.06	0.63	0.17	SOCS1	chr16	protein_coding	suppressor of cytokine signaling 1
ENSG00000250710.3	2.29607	-1.77649	0.00047133	0.0170811	0.09	0.06	0.29	0.43	OR7E99P	chr4	unprocessed_pseudogene	olfactory receptor, family 7, subfamily E, member 99 pseudogene
ENSG00000115252.18	-1.93169	-1.5993	0.000765602	0.0231847	0.04	0.08	0.01	0.02	PDE1A	chr2	protein_coding	phosphodiesterase 1A, calmodulin-dependent
ENSG00000265897.2	3.97329	-2.21677	5.40895e-05	0.00360929	0	0.12	2.25	0	AC018696.1	chr2	processed_pseudogene		--
ENSG00000181585.3	-2.53651	-2.11851	0.00108541	0.0296235	0.1	0.17	0.03	0.01	TMIE	chr3	protein_coding	transmembrane inner ear
ENSG00000236453.5	5.74369	-2.63204	0.000284904	0.0117001	0	0	0.32	0	AC003092.1	chr7	lincRNA		--
ENSG00000128886.11	-1.09504	0.441339	5.41636e-05	0.00360929	0.61	0.69	0.35	0.25	ELL3	chr15	protein_coding	elongation factor RNA polymerase II-like 3
ENSG00000176919.11	-2.19606	-1.59934	0.000190711	0.00889648	0.34	0.56	0.09	0.09	C8G	chr9	protein_coding	complement component 8, gamma polypeptide
ENSG00000232160.6	-1.65725	0.00677355	1.46842e-07	3.516e-05	0.25	0.47	0.08	0.15	RAP2C-AS1	chrX	antisense	RAP2C antisense RNA 1
ENSG00000257613.1	3.43417	-2.56496	0.00208917	0.045279	0.04	0	0.55	0	LINC01481	chr12	lincRNA	long intergenic non-protein coding RNA 1481
ENSG00000226792.6	5.37315	-2.85456	0.00213623	0.045279	0	0	0.09	0	LINC00371	chr13	lincRNA	long intergenic non-protein coding RNA 371
ENSG00000276077.4	3.67987	-1.7761	1.62336e-06	0.00023765	0.02	0	0.18	0.09	CH507-254M2.2	chr21	lincRNA		--
ENSG00000267702.1	1.90511	-1.11726	8.1341e-05	0.00479793	0.02	0.04	0.11	0.14	RP11-53B2.2	chr18	sense_intronic		--
ENSG00000248445.5	2.17802	-0.814129	5.28326e-07	0.000101546	0.06	0.08	0.4	0.23	SEMA6A-AS1	chr5	antisense	SEMA6A antisense RNA 1
ENSG00000253948.1	-2.47763	-1.21847	1.78584e-06	0.000256385	2.14	0.7	0.42	0.07	RP11-410L14.2	chr8	lincRNA		--
ENSG00000254039.1	3.53901	-2.50087	0.00114065	0.030261	0.07	0	0.74	0.2	RP11-304F15.6	chr17	lincRNA		--
ENSG00000176244.6	-2.16665	-1.44068	7.87985e-05	0.00470489	0.22	0.44	0.1	0.04	ACBD7	chr10	protein_coding	acyl-CoA binding domain containing 7
ENSG00000148677.6	1.83662	0.271574	3.93004e-10	2.52362e-07	0.2	0.24	0.7	0.86	ANKRD1	chr10	protein_coding	ankyrin repeat domain 1 (cardiac muscle)
ENSG00000254843.1	5.63008	-2.70265	0.000556575	0.0188104	0	0	0.09	0.09	RP11-648O15.1	chr11	processed_pseudogene		--
ENSG00000223718.3	5.84836	-2.56505	0.000146114	0.00735883	0	0	0.35	0.26	AC093107.7	chr7	processed_pseudogene		--
ENSG00000168497.4	2.41794	-1.93717	0.000721378	0.022324	0.02	0.02	0.02	0.16	SDPR	chr2	protein_coding	serum deprivation response
ENSG00000178462.11	1.46322	-0.79521	0.000459799	0.0168716	0.19	0.07	0.38	0.34	TUBAL3	chr10	protein_coding	tubulin, alpha-like 3
ENSG00000006283.17	-1.58844	0.616996	2.12419e-09	1.03477e-06	0.17	0.27	0.11	0.04	CACNA1G	chr17	protein_coding	calcium channel, voltage-dependent, T type, alpha 1G subunit
ENSG00000280309.1	-5.47668	-2.77735	0.00108936	0.0296235	0.01	0.05	0	0	RP11-60L3.3	chr15	TEC		--
ENSG00000125775.14	1.60286	-0.701909	5.66962e-05	0.00373184	0.08	0.17	0.44	0.32	SDCBP2	chr20	protein_coding	syndecan binding protein (syntenin) 2
ENSG00000256188.2	5.50699	-2.77678	0.00108936	0.0296235	0	0	0.03	0.13	TAS2R30	chr12	protein_coding	taste receptor, type 2, member 30
ENSG00000234944.1	5.50687	-2.77684	0.00108936	0.0296235	0	0	0	0.17	RP11-124O11.1	chr10	lincRNA		--
ENSG00000228436.2	-2.92796	-1.85567	4.30009e-05	0.00310248	0.6	0.19	0.03	0.06	RP5-864K19.4	chr1	antisense		--
ENSG00000071073.12	-1.33176	0.701041	1.67012e-07	3.86784e-05	0.17	0.26	0.08	0.08	MGAT4A	chr2	protein_coding	mannosyl (alpha-1,3-)-glycoprotein beta-1,4-N-acetylglucosaminyltransferase, isozyme A
ENSG00000099958.14	-1.00666	3.03641	3.65044e-10	2.39859e-07	2.44	3.22	1.52	1.25	DERL3	chr22	protein_coding	derlin 3
ENSG00000140481.13	-2.23568	-1.77764	0.00047133	0.0170811	0.09	0.08	0.01	0.03	CCDC33	chr15	protein_coding	coiled-coil domain containing 33
ENSG00000003436.14	-5.7127	-2.63302	0.000284904	0.0117001	0.06	0.03	0	0	TFPI	chr2	protein_coding	tissue factor pathway inhibitor (lipoprotein-associated coagulation inhibitor)
ENSG00000273362.1	5.84836	-2.56505	0.000146114	0.00735883	0	0	0.32	0.24	KB-67B5.17	chr22	lincRNA		--
ENSG00000159239.11	-1.03085	1.41599	8.49147e-07	0.000143659	0.79	1.41	0.61	0.44	C2orf81	chr2	protein_coding	chromosome 2 open reading frame 81
ENSG00000173531.15	-1.96047	0.407529	1.61883e-11	1.47543e-08	0.57	0.76	0.22	0.11	MST1	chr3	protein_coding	macrophage stimulating 1
ENSG00000223935.1	-3.58101	-2.44041	0.000621506	0.0200228	0.29	0.26	0	0.04	AC008074.3	chr2	antisense		--
ENSG00000166927.12	-3.48319	-2.50178	0.00114065	0.030261	0.07	0.05	0	0.01	MS4A7	chr11	protein_coding	membrane-spanning 4-domains, subfamily A, member 7
ENSG00000276180.1	-1.2959	1.98549	1.13805e-11	1.07181e-08	2.86	4.57	1.11	1.87	HIST1H4I	chr6	protein_coding	histone cluster 1, H4i
ENSG00000277287.1	-2.00896	-1.00363	9.98038e-06	0.00102914	0.12	0.09	0.01	0.04	RP4-794I6.4	chr20	lincRNA		--
ENSG00000106034.17	-1.03307	0.0507727	0.000782493	0.0235197	0.15	0.24	0.09	0.1	CPED1	chr7	protein_coding	cadherin-like and PC-esterase domain containing 1
ENSG00000273137.1	-3.37824	-2.56588	0.00208917	0.045279	0.49	0.04	0	0.04	RP3-402G11.28	chr22	antisense		--
ENSG00000162888.4	5.63043	-2.70247	0.000556575	0.0188104	0	0	0.15	0	C1orf147	chr1	antisense	chromosome 1 open reading frame 147
ENSG00000249493.1	2.60383	-1.56473	2.41022e-05	0.00199702	0.27	0	0.86	0.81	ANKRD20A18P	chr21	unprocessed_pseudogene	ankyrin repeat domain 20 family, member A18, pseudogene
ENSG00000135248.15	3.81426	-2.32412	0.000183696	0.00869856	0.01	0	0.06	0.15	FAM71F1	chr7	protein_coding	family with sequence similarity 71, member F1
ENSG00000243370.3	5.37304	-2.85462	0.00213623	0.045279	0	0	0.63	0.16	RN7SL775P	chr17	misc_RNA	RNA, 7SL, cytoplasmic 775, pseudogene
ENSG00000268670.1	-1.22139	-0.777632	0.00185371	0.0430714	0.92	0.93	0.58	0.19	CTD-2622I13.3	chr19	sense_intronic		--
ENSG00000270127.2	1.68399	-0.720105	4.21016e-05	0.0030817	0.09	0.1	0.31	0.29	RP11-526I2.5	chr15	lincRNA		--
ENSG00000279555.1	-1.67884	-1.47099	0.00160424	0.03894	0.15	0.23	0.04	0.08	RP11-426D19.1	chr17	TEC		--
ENSG00000152154.10	-6.00708	-2.44047	3.86468e-05	0.0029118	0	0.26	0	0	TMEM178A	chr2	protein_coding	transmembrane protein 178A
ENSG00000279122.1	-5.7127	-2.63302	0.000284904	0.0117001	0.15	0.13	0	0	RP11-394B2.3	chr16	TEC		--
ENSG00000267707.2	-5.81764	-2.56594	0.000146114	0.00735883	0	0.53	0	0	RP11-95O2.5	chr18	antisense		--
ENSG00000267838.2	-1.89956	-1.32531	0.000197378	0.00902909	0.33	0.72	0.06	0.21	AC008746.12	chr19	lincRNA		--
ENSG00000277662.1	-2.19618	-1.59939	0.000190711	0.00889648	0.79	0.75	0.05	0.27	RP11-74J13.9	chr13	sense_intronic		--
ENSG00000280395.1	-5.47668	-2.77735	0.00108936	0.0296235	0.06	0.02	0	0	RP5-898I4.1	chr22	sense_overlapping		--
ENSG00000240057.5	1.68428	-1.3805	0.00147293	0.0366985	0.07	0.07	0.19	0.25	RP11-572M11.4	chr3	antisense		--
ENSG00000281881.1	2.88185	-2.32399	0.00157331	0.0384535	0.07	0	0.42	0.19	SPRY4-IT1	chr5	lincRNA	SPRY4 intronic transcript 1
ENSG00000154997.8	-2.07729	-1.50208	0.000197813	0.00902909	0.13	0.08	0.02	0.03	SEPT14	chr7	protein_coding	septin 14
ENSG00000273175.1	3.43347	-2.5653	0.00208917	0.045279	0.05	0	0.05	0.6	RP11-11N7.4	chr1	lincRNA		--
ENSG00000279535.1	-1.69242	-0.599915	1.33239e-05	0.00128045	1.63	1.44	0.21	0.72	AC113188.2	chr8	TEC		--
ENSG00000126010.5	6.03822	-2.43929	3.86468e-05	0.0029118	0	0	0.21	0.01	GRPR	chrX	protein_coding	gastrin-releasing peptide receptor
ENSG00000281325.1	1.98676	-1.77634	0.00193616	0.0443142	0.04	0.04	0.25	0.1	AC016549.1	chr5	protein_coding		--
ENSG00000001626.14	-5.34241	-2.85533	0.00213623	0.045279	0	0.04	0	0	CFTR	chr7	protein_coding	cystic fibrosis transmembrane conductance regulator (ATP-binding cassette sub-family C, member 7)
ENSG00000228172.5	-1.24676	-0.89631	0.00240254	0.0496935	0.2	0.22	0.1	0.07	RP1-317E23.3	chr1	antisense		--
ENSG00000259462.2	-2.86972	-1.89632	7.4152e-05	0.00452278	0.06	0.07	0	0.02	CPEB1-AS1	chr15	antisense	CPEB1 antisense RNA 1
ENSG00000273026.1	1.22263	-0.424178	0.0005792	0.0192526	0.95	0.77	1.73	2.24	RP11-422P24.10	chr1	antisense		--
ENSG00000030419.16	-1.35466	-0.0721725	1.86556e-05	0.00164682	0.12	0.1	0.03	0.06	IKZF2	chr2	protein_coding	IKAROS family zinc finger 2 (Helios)
ENSG00000244459.2	-3.917	-2.21814	5.40895e-05	0.00360929	0.18	0.69	0	0.05	RP11-1398P2.1	chr4	lincRNA		--
ENSG00000271869.1	-2.45949	-2.16737	0.00183632	0.0429142	0.13	1.05	0.2	0	RP11-51J9.5	chr8	lincRNA		--
ENSG00000278249.1	-2.06173	-0.856044	1.89794e-06	0.000268123	2.31	0.95	0.51	0.25	SCARNA2	chr1	scaRNA	small Cajal body-specific RNA 2
ENSG00000255322.1	-3.6711	-1.74032	9.08756e-07	0.000151035	0.57	0.54	0.04	0.04	RP11-22P4.1	chr11	lincRNA		--
ENSG00000204616.10	-5.71269	-2.63302	0.000284904	0.0117001	0.06	0.1	0	0	TRIM31	chr6	protein_coding	tripartite motif containing 31
ENSG00000135324.5	-1.77204	-1.16775	0.000184553	0.00870511	0.31	0.17	0.06	0.07	MRAP2	chr6	protein_coding	melanocortin 2 receptor accessory protein 2
ENSG00000229473.2	1.80688	-1.56467	0.00173162	0.0412872	0.24	0.14	1.1	0.24	RGS17P1	chr13	processed_pseudogene	regulator of G-protein signaling 17 pseudogene 1
ENSG00000116032.5	-1.43926	-1.0033	0.000893183	0.0260433	0.19	0.15	0.06	0.06	GRIN3B	chr19	protein_coding	glutamate receptor, ionotropic, N-methyl-D-aspartate 3B
ENSG00000133083.14	5.62973	-2.70282	0.000556575	0.0188104	0	0	0	0.03	DCLK1	chr13	protein_coding	doublecortin-like kinase 1
ENSG00000214203.4	3.12633	-2.16635	0.000289326	0.011748	0.07	0	0.44	0.2	RPS4XP1	chr12	processed_pseudogene	ribosomal protein S4X pseudogene 1
ENSG00000122176.10	-5.81765	-2.56593	0.000146114	0.00735883	0.11	0	0	0	FMOD	chr1	protein_coding	fibromodulin
ENSG00000279766.1	3.89566	-2.2696	9.9713e-05	0.00563458	0.04	0	0.28	0.43	RP11-642A1.2	chr8	TEC		--
ENSG00000100368.13	3.33466	-2.02457	5.20241e-05	0.0035552	0.01	0	0.02	0.1	CSF2RB	chr22	protein_coding	colony stimulating factor 2 receptor, beta, low-affinity (granulocyte-macrophage)
ENSG00000004776.11	-2.29182	-1.98105	0.00119187	0.0312676	0.12	0.2	0.03	0.03	HSPB6	chr19	protein_coding	heat shock protein, alpha-crystallin-related, B6
ENSG00000173080.5	-2.82316	-2.32489	0.00157331	0.0384535	0.28	0.06	0.04	0	RXFP4	chr1	protein_coding	relaxin/insulin-like family peptide receptor 4
ENSG00000161082.12	-1.13766	-0.65086	0.00229048	0.047831	0.16	0.13	0.02	0.11	CELF5	chr19	protein_coding	CUGBP, Elav-like family member 5
ENSG00000242539.2	-2.42157	-1.89622	0.000434781	0.0161211	0.15	0.2	0.03	0.03	AC007620.3	chr3	antisense		--
ENSG00000235078.1	-2.05317	-1.89616	0.0019824	0.0444231	0.49	0.11	0.05	0.08	AC142528.1	chr2	antisense		--
ENSG00000251400.1	-5.5995	-2.70338	0.000556575	0.0188104	0	0.21	0	0	ALDH7A1P1	chr5	processed_pseudogene	aldehyde dehydrogenase 7 family, member A1 pseudogene 1
ENSG00000271789.1	-2.45962	-2.16742	0.00183632	0.0429142	0.15	0.19	0.02	0.04	RP5-1112D6.7	chr6	lincRNA		--
ENSG00000271971.1	-1.05939	0.391469	0.000118183	0.00641756	1.5	2.49	0.79	1.08	CTD-2006H14.2	chr8	antisense		--
ENSG00000267397.1	1.67896	-1.2691	0.000910544	0.0263322	0.11	0.07	0.45	0.13	RP11-873E20.1	chr18	lincRNA		--
ENSG00000235513.1	-5.47669	-2.77735	0.00108936	0.0296235	0.09	0.02	0	0	RP4-756G23.5	chr22	antisense		--
ENSG00000254632.1	-1.29391	-0.550063	0.000507028	0.0178892	1.17	1.68	0.69	0.44	RP11-21L23.4	chr11	antisense		--
ENSG00000237013.1	2.27109	-1.40919	4.95019e-05	0.0034534	0.14	0.11	0.95	0.29	AC010987.6	chr2	lincRNA		--
ENSG00000228787.1	5.37315	-2.85456	0.00213623	0.045279	0	0	0.5	0	NLGN4Y-AS1	chrY	antisense	NLGN4Y antisense RNA 1
ENSG00000198963.10	-1.30526	0.295658	5.34172e-06	0.000618545	0.1	0.2	0.09	0.03	RORB	chr9	protein_coding	RAR-related orphan receptor B
ENSG00000197520.10	-2.4043	-0.600113	6.83095e-09	2.92427e-06	0.62	0.8	0.13	0.13	FAM177B	chr1	protein_coding	family with sequence similarity 177, member B
ENSG00000272829.1	-5.7127	-2.63302	0.000284904	0.0117001	0.4	0.47	0	0	XXbac-B135H6.18	chr22	lincRNA		--
ENSG00000187642.9	-2.1282	-0.917394	1.78763e-06	0.000256385	0.15	0.24	0.07	0.02	PERM1	chr1	protein_coding	PPARGC1 and ESRR induced regulator, muscle 1
ENSG00000279068.1	6.20581	-2.3237	1.0298e-05	0.00105039	0	0	0.84	0	CH17-140K24.5	chr5	protein_coding		--
ENSG00000271519.1	-5.34241	-2.85532	0.00213623	0.045279	0.03	0.03	0	0	RP11-307A17.2	chrX	processed_pseudogene		--
ENSG00000250616.2	1.85676	-1.53237	0.0011341	0.030261	0.1	0.03	0.29	0.18	RP11-455F5.3	chr16	antisense		--
ENSG00000200795.1	-2.82316	-2.32489	0.00157331	0.0384535	2.42	0.56	0.38	0	RNU4-1	chr12	snRNA	RNA, U4 small nuclear 1
ENSG00000197497.10	4.42043	-1.89483	7.4501e-07	0.000129138	0	0.01	0.1	0.06	ZNF665	chr19	protein_coding	zinc finger protein 665
ENSG00000253741.1	-1.05334	-0.31172	0.00183965	0.0429566	0.15	0.15	0.05	0.1	CTD-2292P10.4	chr8	antisense		--
ENSG00000171560.14	-2.12174	-0.441498	2.6253e-08	8.62504e-06	0.14	0.34	0.04	0.07	FGA	chr4	protein_coding	fibrinogen alpha chain
ENSG00000269949.1	2.17689	-1.85461	0.0012339	0.0321315	0.12	0.18	0.42	0.95	RP11-738E22.3	chr4	lincRNA		--
ENSG00000173389.15	5.8479	-2.56529	0.000146114	0.00735883	0	0	0	0.53	IQCF1	chr3	protein_coding	IQ motif containing F1
ENSG00000205090.8	-5.34241	-2.85532	0.00213623	0.045279	0.06	0.13	0	0	TMEM240	chr1	protein_coding	transmembrane protein 240
ENSG00000272991.1	-5.34241	-2.85532	0.00213623	0.045279	0.06	0.55	0	0	AF129408.17	chr21	antisense		--
ENSG00000131242.15	-1.14916	1.77317	5.63516e-09	2.44947e-06	0.25	0.66	0.2	0.2	RAB11FIP4	chr17	protein_coding	RAB11 family interacting protein 4 (class II)
ENSG00000170909.13	-1.40961	-0.72203	0.000295963	0.011878	0.29	0.37	0.13	0.11	OSCAR	chr19	protein_coding	osteoclast associated, immunoglobulin-like receptor
ENSG00000196972.7	-1.73487	-1.19284	0.000276605	0.0117001	0.24	0.13	0.04	0.07	SMIM10L2B	chrX	protein_coding	small integral membrane protein 10 like 2B
ENSG00000160111.12	-1.50324	-0.353572	1.87099e-05	0.00164682	0.15	0.16	0.08	0.03	CPAMD8	chr19	protein_coding	C3 and PZP-like, alpha-2-macroglobulin domain containing 8
ENSG00000255856.2	-3.2765	-2.02554	5.20241e-05	0.0035552	0.02	0.49	0.02	0.02	RP11-87C12.5	chr12	lincRNA		--
ENSG00000261541.1	-2.29152	-1.74011	0.000289497	0.011748	0.08	0.09	0.03	0.01	RP11-626K17.3	chr16	lincRNA		--
ENSG00000228784.7	3.53913	-2.50081	0.00114065	0.030261	0.01	0	0.08	0.01	LINC00954	chr2	lincRNA	long intergenic non-protein coding RNA 954
ENSG00000272058.2	1.16067	0.791044	1.93195e-06	0.000271568	0.29	0.23	0.73	0.44	FAM231D	chr1	protein_coding	family with sequence similarity 231, member D
ENSG00000184678.9	-1.17965	5.66316	6.28457e-18	2.21955e-14	20.83	33.19	11.84	11.6	HIST2H2BE	chr1	protein_coding	histone cluster 2, H2be
ENSG00000231830.1	5.6302	-2.70259	0.000556575	0.0188104	0	0	0.62	0.31	XX-FW83128A1.2	chrX	antisense		--
ENSG00000175707.8	-5.34241	-2.85532	0.00213623	0.045279	0.03	0.12	0	0	KDF1	chr1	protein_coding	keratinocyte differentiation factor 1
ENSG00000138030.12	-1.6362	-0.959763	0.000155475	0.00772021	0.06	0.4	0.05	0.09	KHK	chr2	protein_coding	ketohexokinase (fructokinase)
ENSG00000251661.3	-1.09312	0.465418	4.9249e-05	0.0034534	0.65	1.28	0.41	0.48	RP11-326C3.11	chr11	antisense		--
ENSG00000221949.5	2.71106	-1.73876	5.54448e-05	0.0036687	0.04	0.01	0.23	0.14	LINC01465	chr12	lincRNA	long intergenic non-protein coding RNA 1465
ENSG00000241764.3	1.37252	-0.8542	0.00125409	0.0325373	0.28	0.44	0.97	0.89	AC002467.7	chr7	antisense		--
ENSG00000101076.16	-1.36387	2.64685	2.0899e-15	4.54215e-12	0.78	1.37	0.43	0.39	HNF4A	chr20	protein_coding	hepatocyte nuclear factor 4, alpha
ENSG00000172935.8	1.00653	0.649038	7.04068e-05	0.00440105	0.43	0.2	0.66	0.6	MRGPRF	chr11	protein_coding	MAS-related GPR, member F
ENSG00000259935.1	5.37315	-2.85456	0.00213623	0.045279	0	0	0.49	0	RP11-519C12.1	chr15	sense_intronic		--
ENSG00000187398.11	-2.29163	-1.74017	0.000289497	0.011748	0.02	0.12	0.01	0.02	LUZP2	chr11	protein_coding	leucine zipper protein 2
ENSG00000019582.14	-5.59951	-2.70338	0.000556575	0.0188104	0.06	0.13	0	0	CD74	chr5	protein_coding	CD74 molecule, major histocompatibility complex, class II invariant chain
ENSG00000156466.9	5.62979	-2.70279	0.000556575	0.0188104	0	0	0.01	0.08	GDF6	chr8	protein_coding	growth differentiation factor 6
ENSG00000204262.11	-1.48695	-0.740608	0.000163593	0.00797098	0.09	0.11	0.01	0.06	COL5A2	chr2	protein_coding	collagen, type V, alpha 2
ENSG00000178568.13	-2.63225	-0.938659	2.93436e-08	9.42129e-06	0.06	0.05	0.01	0.01	ERBB4	chr2	protein_coding	erb-b2 receptor tyrosine kinase 4
ENSG00000262519.1	5.62973	-2.70282	0.000556575	0.0188104	0	0	0	1.03	TXNP4	chr17	processed_pseudogene	thioredoxin pseudogene 4
ENSG00000161016.15	4.536	13.1392	3.76224e-199	1.06298e-194	487.29	535.36	10669	12673.1	RPL8	chr8	protein_coding	ribosomal protein L8
ENSG00000109072.13	-2.44764	-1.63327	6.57086e-05	0.00418138	0.26	0.1	0.05	0.01	VTN	chr17	protein_coding	vitronectin
ENSG00000260929.1	3.5386	-2.50107	0.00114065	0.030261	0.04	0	0.17	0.41	RP11-327F22.1	chr16	antisense		--
ENSG00000125804.13	-1.61171	-1.1676	0.000568104	0.0190065	0.09	0.11	0.05	0.02	FAM182A	chr20	processed_transcript	family with sequence similarity 182, member A
ENSG00000144648.14	5.50687	-2.77684	0.00108936	0.0296235	0	0	0	0.1	ACKR2	chr3	protein_coding	atypical chemokine receptor 2
ENSG00000231742.5	-1.31093	-0.855903	0.00125409	0.0325373	1	0.77	0.15	0.54	LINC01273	chr20	lincRNA	long intergenic non-protein coding RNA 1273
ENSG00000214892.4	5.3728	-2.85474	0.00213623	0.045279	0	0	0.03	0.05	USP8P1	chr6	processed_pseudogene	ubiquitin specific peptidase 8 pseudogene 1
ENSG00000226478.3	-1.6789	-1.47102	0.00160424	0.03894	0.37	0.33	0.05	0.16	UPF3AP1	chr17	processed_pseudogene	UPF3A pseudogene 1
ENSG00000164161.9	3.43388	-2.5651	0.00208917	0.045279	0	0	0.02	0.01	HHIP	chr4	protein_coding	hedgehog interacting protein
ENSG00000154263.17	-2.25111	-1.38191	3.10104e-05	0.00244058	0.12	0.03	0.01	0.02	ABCA10	chr17	protein_coding	ATP-binding cassette, sub-family A (ABC1), member 10
ENSG00000184530.8	6.20581	-2.3237	1.0298e-05	0.00105039	0	0	0.4	0	C6orf58	chr6	protein_coding	chromosome 6 open reading frame 58
ENSG00000270096.1	1.60261	-0.70204	8.09344e-05	0.00479396	0.13	0.25	0.55	0.59	RP11-362K14.6	chr3	antisense		--
ENSG00000138639.17	5.84836	-2.56505	0.000146114	0.00735883	0	0	0.04	0.03	ARHGAP24	chr4	protein_coding	Rho GTPase activating protein 24
ENSG00000163395.16	1.24753	1.71635	3.43787e-10	2.36911e-07	0.12	0.16	0.37	0.29	IGFN1	chr1	protein_coding	immunoglobulin-like and fibronectin type III domain containing 1
ENSG00000232994.1	-5.47668	-2.77735	0.00108936	0.0296235	0.07	0.32	0	0	RPL7P14	chr2	processed_pseudogene	ribosomal protein L7 pseudogene 14
ENSG00000224409.1	-1.62298	-1.3817	0.00147293	0.0366985	1.4	0.74	0.34	0.34	RP11-114B7.6	chr1	antisense		--
ENSG00000232712.6	-2.45962	-2.16742	0.00183632	0.0429142	0.04	0.04	0	0.01	KIZ-AS1	chr20	antisense	KIZ antisense RNA 1
ENSG00000273352.1	-1.3577	-0.566562	0.000301659	0.0120723	0.77	1.27	0.25	0.53	RP11-61L19.3	chr18	sense_intronic		--
ENSG00000225828.1	-1.09636	-0.284592	0.00108385	0.0296235	1.58	0.99	0.3	0.87	FAM229A	chr1	protein_coding	family with sequence similarity 229, member A
ENSG00000277644.1	-1.77056	0.456305	1.8581e-10	1.38155e-07	53.62	17.86	0	20.57	FP236383.12	chr21	miRNA		--
ENSG00000100979.14	-1.10344	1.41146	1.57984e-07	3.71974e-05	0.91	1.51	0.5	0.61	PLTP	chr20	protein_coding	phospholipid transfer protein
ENSG00000204261.8	-1.42262	-0.855735	0.00051012	0.0178892	0.45	0.47	0.24	0.1	PSMB8-AS1	chr6	lincRNA	PSMB8 antisense RNA 1 (head to head)
ENSG00000255348.1	-3.37818	-2.56586	0.00208917	0.045279	0.79	0.24	0.08	0	RP11-700F16.3	chr11	antisense		--
ENSG00000177669.3	-5.71269	-2.63302	0.000284904	0.0117001	0.03	0.19	0	0	MBOAT4	chr8	protein_coding	membrane bound O-acyltransferase domain containing 4
ENSG00000207241.1	1.01022	0.0949191	0.000549822	0.0188104	6.57	7.26	11.37	16.11	SNORD45A	chr1	snoRNA	small nucleolar RNA, C/D box 45A
ENSG00000105613.9	-1.01824	1.88236	1.05864e-07	2.71915e-05	0.6	1.07	0.4	0.41	MAST1	chr19	protein_coding	microtubule associated serine/threonine kinase 1
ENSG00000260139.6	-1.8405	0.86112	4.59908e-13	5.90647e-10	0.4	0.59	0.15	0.12	CSPG4P13	chr15	transcribed_unprocessed_pseudogene	chondroitin sulfate proteoglycan 4 pseudogene 13
ENSG00000274080.1	-2.99071	-2.21809	0.000510324	0.0178892	0.15	0.06	0	0.02	CTA-315H11.2	chr7	sense_intronic		--
ENSG00000111181.12	-1.88116	1.41038	3.04823e-17	9.56941e-14	0.89	0.97	0.29	0.2	SLC6A12	chr12	protein_coding	solute carrier family 6 (neurotransmitter transporter), member 12
ENSG00000165168.7	-1.13279	1.59467	3.30813e-08	1.04497e-05	0.73	0.9	0.4	0.33	CYBB	chrX	protein_coding	cytochrome b-245, beta polypeptide
ENSG00000270259.2	5.37257	-2.85486	0.00213623	0.045279	0	0	0	0.52	RP13-122B23.9	chr9	processed_pseudogene		--
ENSG00000144583.4	2.07501	1.43864	1.63184e-20	6.58659e-17	0.33	0.07	0.89	0.76	2022-03-04	chr2	protein_coding	membrane-associated ring finger (C3HC4) 4, E3 ubiquitin protein ligase
ENSG00000251138.6	-1.11017	0.424847	4.73289e-05	0.00334308	1.02	0.64	0.38	0.38	RP11-81H3.2	chr12	lincRNA		--
ENSG00000204099.11	-5.34241	-2.85532	0.00213623	0.045279	0.04	0.05	0	0	NEU4	chr2	protein_coding	sialidase 4
ENSG00000233614.6	-5.47669	-2.77735	0.00108936	0.0296235	0.17	0	0	0	DDX11L10	chr16	transcribed_unprocessed_pseudogene	DEAD/H (Asp-Glu-Ala-Asp/His) box helicase 11 like 10
ENSG00000174837.14	5.84836	-2.56505	0.000146114	0.00735883	0	0	0.07	0.05	ADGRE1	chr19	protein_coding	adhesion G protein-coupled receptor E1
ENSG00000279700.1	-3.21012	-2.07128	9.23464e-05	0.00531396	0.17	0.23	0.04	0	RP13-554M15.2	chr12	TEC		--
ENSG00000167850.3	1.25395	-0.453835	0.000485894	0.017444	0.35	0.1	0.73	0.33	CD300C	chr17	protein_coding	CD300c molecule
ENSG00000237310.1	1.15524	-0.51667	0.00205259	0.045279	0.29	0.98	0.69	2.11	GS1-124K5.4	chr7	lincRNA		--
ENSG00000219712.1	-5.34242	-2.85532	0.00213623	0.045279	0.15	0.06	0	0	RP11-532F6.2	chr6	processed_pseudogene		--
ENSG00000280102.2	-1.16994	3.15996	2.43009e-13	3.81442e-10	204.95	60.99	74.3	42.12	RN7SL2	chr14	miRNA	RNA, 7SL, cytoplasmic 2
ENSG00000273654.1	-1.05056	1.71737	1.25372e-07	3.10725e-05	1.89	2.46	0.99	1.07	CTB-52I2.4	chr19	transcribed_processed_pseudogene		--
ENSG00000141576.14	-1.15016	1.59468	2.07889e-08	6.9925e-06	0.39	0.91	0.33	0.24	RNF157	chr17	protein_coding	ring finger protein 157
ENSG00000161681.15	1.71913	-1.24269	0.00061454	0.0199807	0.03	0.01	0.09	0.05	SHANK1	chr19	protein_coding	SH3 and multiple ankyrin repeat domains 1
ENSG00000172403.10	-1.26315	0.748091	4.38632e-07	8.85223e-05	0.17	0.11	0.07	0.05	SYNPO2	chr4	protein_coding	synaptopodin 2
ENSG00000270210.1	-5.47668	-2.77735	0.00108936	0.0296235	0.17	0.21	0	0	RP11-373D23.3	chr2	lincRNA		--
ENSG00000164342.12	2.3522	-1.53245	7.34781e-05	0.00452278	0.01	0.02	0.05	0.08	TLR3	chr4	protein_coding	toll-like receptor 3
ENSG00000162068.1	-1.37512	-0.441187	0.000130302	0.00686856	0.54	0.31	0.07	0.25	NTN3	chr16	protein_coding	netrin 3
ENSG00000182901.15	4.30603	-1.9798	2.53225e-06	0.000337482	0	0.01	0.14	0.1	RGS7	chr1	protein_coding	regulator of G-protein signaling 7
ENSG00000062524.15	-2.02283	-1.38174	0.000128091	0.00677646	0.08	0.2	0.06	0.01	LTK	chr15	protein_coding	leukocyte receptor tyrosine kinase
ENSG00000117643.14	-2.10488	-1.3253	5.22194e-05	0.0035552	0.06	0.11	0.02	0.02	MAN1C1	chr1	protein_coding	mannosidase, alpha, class 1C, member 1
ENSG00000105519.12	-1.12675	0.512553	2.26372e-05	0.00190355	0.36	0.44	0.14	0.22	CAPS	chr19	protein_coding	calcyphosine
ENSG00000280070.1	-1.65739	-1.24432	0.00061454	0.0199807	0.1	0.16	0.03	0.05	RP11-907D1.3	chr14	TEC		--
ENSG00000255910.1	-3.58101	-2.44041	0.000621506	0.0200228	0.26	0.3	0	0.04	RP11-405A12.2	chr12	lincRNA		--
ENSG00000103184.11	-1.43943	-1.00338	0.000893183	0.0260433	0.09	0.09	0.02	0.04	SEC14L5	chr16	protein_coding	SEC14-like 5 (S. cerevisiae)
ENSG00000160539.4	-3.37817	-2.56586	0.00208917	0.045279	0.05	0.09	0.01	0	PPAPDC3	chr9	protein_coding	phosphatidic acid phosphatase type 2 domain containing 3
ENSG00000277726.4	2.41397	-1.00133	5.96013e-07	0.00011152	0.1	0.03	0.43	0.28	TARDBP	chr1	protein_coding	TAR DNA binding protein
ENSG00000181856.14	-1.42488	1.0116	1.80373e-09	8.9408e-07	0.58	0.66	0.23	0.22	SLC2A4	chr17	protein_coding	solute carrier family 2 (facilitated glucose transporter), member 4
ENSG00000231595.1	1.54022	-0.894652	0.000396978	0.015015	0.07	0.21	0.5	0.29	AC005224.2	chr17	lincRNA		--
ENSG00000180210.14	5.74305	-2.63236	0.000284904	0.0117001	0	0	0.03	0.14	F2	chr11	protein_coding	coagulation factor II (thrombin)
ENSG00000267475.1	1.14144	-0.0929585	0.000352974	0.0137938	0.97	0.7	2.1	1.54	CTD-2538C1.2	chr19	lincRNA		--
ENSG00000275445.1	-5.47668	-2.77735	0.00108936	0.0296235	0.27	0.23	0	0	CTD-2649C14.3	chr16	antisense		--
ENSG00000170345.9	-1.45874	6.32012	6.9545e-27	3.92985e-23	21.63	47.71	13.18	11.59	FOS	chr14	protein_coding	FBJ murine osteosarcoma viral oncogene homolog
ENSG00000267254.5	-6.09323	-2.3816	1.99312e-05	0.00172741	0.08	0.26	0	0	ZNF790-AS1	chr19	antisense	ZNF790 antisense RNA 1
ENSG00000261353.1	-1.00639	0.768117	4.07367e-05	0.003019	4.92	6.2	3.49	1.94	CTA-14H9.5	chr6	lincRNA		--
ENSG00000253931.1	-1.20067	-0.668183	0.00143584	0.0359966	1.26	1.27	0.54	0.54	RP11-909N17.2	chr8	antisense		--
ENSG00000250790.4	5.37304	-2.85462	0.00213623	0.045279	0	0	0.07	0.02	RP11-46H11.3	chr12	lincRNA		--
ENSG00000205559.3	-1.82566	-1.66789	0.0018465	0.0429744	0.73	0.46	0.23	0.09	CHKB-AS1	chr22	antisense	CHKB antisense RNA 1 (head to head)
ENSG00000275601.1	-1.04607	0.123647	0.000490629	0.0174807	1.66	2.13	0.88	0.92	AC011330.13	chr15	sense_intronic		--
ENSG00000228137.1	-1.13518	0.728443	5.42036e-06	0.000625089	4.18	5.58	2.86	1.5	AP001469.7	chr21	antisense		--
ENSG00000163297.16	1.09841	1.46144	1.71272e-07	3.93425e-05	0.25	0.11	0.41	0.34	ANTXR2	chr4	protein_coding	anthrax toxin receptor 2
ENSG00000175899.14	-2.05298	-1.89608	0.0019824	0.0444231	0.08	0.04	0.03	0	A2M	chr12	protein_coding	alpha-2-macroglobulin
ENSG00000275322.1	2.98743	-1.85446	4.30009e-05	0.00310248	0.05	0.02	0.21	0.37	RP11-262A16.1	chr15	lincRNA		--
ENSG00000113578.17	1.16085	-0.564588	0.00176175	0.0418289	0.09	0.04	0.16	0.13	FGF1	chr5	protein_coding	fibroblast growth factor 1 (acidic)
ENSG00000135436.8	1.78702	-1.43932	0.0010642	0.0296235	0.02	0.03	0.1	0.09	FAM186B	chr12	protein_coding	family with sequence similarity 186, member B
ENSG00000259001.3	-1.61795	1.77558	9.14182e-16	2.21803e-12	11.57	2.16	2.29	2.12	RPPH1	chr14	antisense	ribonuclease P RNA component H1
ENSG00000132938.18	-1.94501	-1.04859	2.3279e-05	0.00194594	0.07	0.08	0.02	0.02	MTUS2	chr13	protein_coding	microtubule associated tumor suppressor candidate 2
ENSG00000261787.1	-2.42163	-1.89624	0.000434781	0.0161211	0.12	0.13	0.01	0.03	TCF24	chr8	protein_coding	transcription factor 24
ENSG00000121406.8	2.73858	-2.0245	0.000374603	0.0143415	0.01	0	0.02	0.04	ZNF549	chr19	protein_coding	zinc finger protein 549
ENSG00000272498.1	2.08464	-1.38013	0.000128091	0.00677646	0.19	0.19	1.13	0.47	RP11-415F23.3	chr3	antisense		--
ENSG00000149968.11	2.12538	-1.35194	8.1911e-05	0.00481146	0.05	0.05	0.13	0.33	MMP3	chr11	protein_coding	matrix metallopeptidase 3
ENSG00000135929.8	-1.20624	-0.39645	0.0005792	0.0192526	0.3	0.44	0.2	0.12	CYP27A1	chr2	protein_coding	cytochrome P450, family 27, subfamily A, polypeptide 1
ENSG00000182450.12	-5.59951	-2.70338	0.000556575	0.0188104	0.04	0.11	0	0	KCNK4	chr11	protein_coding	potassium channel, two pore domain subfamily K, member 4
ENSG00000234997.1	-2.45949	-2.16737	0.00183632	0.0429142	0.16	0.78	0.16	0	AC016745.3	chr2	antisense		--
ENSG00000136689.18	3.63633	-2.43971	0.000621506	0.0200228	0	0.01	0.02	0.15	IL1RN	chr2	protein_coding	interleukin 1 receptor antagonist
ENSG00000224525.2	-2.99057	-2.21804	0.000510324	0.0178892	0.14	0.48	0.07	0	RP11-561I11.3	chr1	antisense		--
ENSG00000244716.3	3.63685	-2.43945	0.000621506	0.0200228	0.05	0	0.53	0.19	RP11-20O24.4	chr1	processed_pseudogene		--
ENSG00000213171.2	5.63002	-2.70268	0.000556575	0.0188104	0	0	0.04	0.05	LINGO4	chr1	protein_coding	leucine rich repeat and Ig domain containing 4
ENSG00000145192.12	-5.81765	-2.56593	0.000146114	0.00735883	0.21	0	0	0	AHSG	chr3	protein_coding	alpha-2-HS-glycoprotein
ENSG00000259924.1	-5.47668	-2.77735	0.00108936	0.0296235	0.22	0.08	0	0	RP11-16E23.4	chr15	processed_pseudogene		--
ENSG00000174332.5	-1.47468	0.983669	7.39164e-10	4.4145e-07	0.57	1.01	0.2	0.35	GLIS1	chr1	protein_coding	GLIS family zinc finger 1
ENSG00000158683.7	1.34059	-0.874599	0.00173927	0.0414345	0.04	0.01	0.05	0.08	PKD1L1	chr7	protein_coding	polycystic kidney disease 1 like 1
ENSG00000267314.1	-1.53586	-1.11876	0.000760137	0.0231802	0.86	0.91	0.32	0.27	AC104532.2	chr19	protein_coding		--
ENSG00000273343.1	-1.85787	-1.35321	0.000302549	0.0120908	0.42	1.01	0.21	0.17	XXbac-B444P24.13	chr22	sense_intronic		--
ENSG00000187105.8	-1.25108	-0.758857	0.00135445	0.0344049	0.11	0.25	0.1	0.05	HEATR4	chr14	protein_coding	HEAT repeat containing 4
ENSG00000165828.13	-1.3481	-0.98147	0.00159615	0.0388437	0.43	0.32	0	0.29	PRAP1	chr10	protein_coding	proline-rich acidic protein 1
ENSG00000266469.1	1.00761	-0.0699141	0.00142269	0.0356987	0.34	0.86	0.99	1.39	CTB-131K11.1	chr17	antisense		--
ENSG00000260306.1	5.37274	-2.85477	0.00213623	0.045279	0	0	0.05	0.11	RP11-645C24.5	chr16	lincRNA		--
ENSG00000144152.12	-1.18577	1.70044	3.43593e-09	1.54093e-06	1.7	1.64	0.86	0.58	FBLN7	chr2	protein_coding	fibulin 7
ENSG00000214262.4	5.63008	-2.70265	0.000556575	0.0188104	0	0	0.09	0.09	ANKRD36BP1	chr1	transcribed_processed_pseudogene	ankyrin repeat domain 36B pseudogene 1
