# Supplementary material for: Ribosomal protein L8 regulates the expression and splicing pattern of genes associated with cancer-related pathways
Source: Turk J Biol. 2023 Jul 25;47(5):313–24. doi: 10.55730/1300-0152.2666 (PMC10752374; doi:10.55730/1300-0152.2666)
Supplement: Table S4 — Enrichment analysis of functional GO BP terms. [file BIY-2302-32_1_Table_S4_enrichment_analysis_of_functional_GO_BP_terms.xlsx]

## Sheet: Up-DEG GO BP terms
#Term	Database	ID	Input number	Background number	P-Value	Corrected P-Value	Input	Hyperlink
response to ethanol	Gene Ontology	GO:0045471	5	88	1.4428e-05	0.000187564	GRIN2B|ADCYAP1R1|S100A8|TACR1|NTRK3	http://amigo.geneontology.org/cgi-bin/amigo/term_details?term=GO:0045471
inflammatory response	Gene Ontology	GO:0006954	7	307	9.82108e-05	0.00063837	IL23A|NLRP3|ACKR2|TLR3|S100A8|TACR1|CCL26	http://amigo.geneontology.org/cgi-bin/amigo/term_details?term=GO:0006954
synaptic transmission	Gene Ontology	GO:0007268	7	389	0.000418613	0.00181399	KCNMB1|RASGRF1|GRIK5|RAPSN|GRIN2B|GRIP1|GABBR2	http://amigo.geneontology.org/cgi-bin/amigo/term_details?term=GO:0007268
positive regulation of cell proliferation	Gene Ontology	GO:0008284	7	429	0.000749122	0.00199436	F2|AVPR2|CSF2|NTRK3|FGF1|ESM1|IL24	http://amigo.geneontology.org/cgi-bin/amigo/term_details?term=GO:0008284
angiogenesis	Gene Ontology	GO:0001525	5	206	0.000791254	0.00199436	DLL4|RASIP1|FGF1|ESM1|ARHGAP24	http://amigo.geneontology.org/cgi-bin/amigo/term_details?term=GO:0001525
signal transduction	Gene Ontology	GO:0007165	11	1045	0.000920476	0.00199436	CSF2RB|RASIP1|RASGRF1|NLRP3|ARHGAP30|TLR3|DLL4|ARHGAP24|CD300C|FGF1|CCL26	http://amigo.geneontology.org/cgi-bin/amigo/term_details?term=GO:0007165
intracellular signal transduction	Gene Ontology	GO:0035556	6	379	0.00213592	0.00396671	CNIH2|SDCBP2|DCLK1|FLRT3|RGS7|GRIP1	http://amigo.geneontology.org/cgi-bin/amigo/term_details?term=GO:0035556
innate immune response	Gene Ontology	GO:0045087	7	754	0.0164506	0.0267322	NLRP3|IL23A|TLR3|C9|SIGLEC15|S100A8|FGF1	http://amigo.geneontology.org/cgi-bin/amigo/term_details?term=GO:0045087
multicellular organismal development	Gene Ontology	GO:0007275	5	474	0.0257852	0.0372452	EHF|F2|FGF1|ACKR2|CATSPER3	http://amigo.geneontology.org/cgi-bin/amigo/term_details?term=GO:0007275
positive regulation of transcription, DNA-dependent	Gene Ontology	GO:0045893	5	503	0.0321877	0.041844	BMP7|EHF|GRIP1|GDF6|CAND2	http://amigo.geneontology.org/cgi-bin/amigo/term_details?term=GO:0045893
positive regulation of transcription from RNA polymerase II promoter	Gene Ontology	GO:0045944	6	749	0.0481278	0.0568783	BMP7|KLF15|IL23A|TLR3|FGF1|ANKRD1	http://amigo.geneontology.org/cgi-bin/amigo/term_details?term=GO:0045944
small molecule metabolic process	Gene Ontology	GO:0044281	7	1413	0.230875	0.250115	PLD4|ANKRD1|CA2|XDH|NMNAT2|CYP4F3|STARD5	http://amigo.geneontology.org/cgi-bin/amigo/term_details?term=GO:0044281
transcription, DNA-dependent	Gene Ontology	GO:0006351	6	1857	0.657759	0.657759	TXK|CAND2|ZNF280A|ZNF837|ZNF549|ZNF665	http://amigo.geneontology.org/cgi-bin/amigo/term_details?term=GO:0006351

## Sheet: Down-DEG GO BP terms
#Term	Database	ID	Input number	Background number	P-Value	Corrected P-Value	Input	Hyperlink
signal transduction	Gene Ontology	GO:0007165	16	1045	5.76142e-05	0.000664151	CD74|NR3C2|ACVRL1|CLIC2|ALK|ERBB4|PDE1A|PRKCG|LTK|GUCY1A2|TNFRSF18|FGF13|TSPAN8|FGA|ADRBK2|TNFSF4	http://amigo.geneontology.org/cgi-bin/amigo/term_details?term=GO:0007165
transport	Gene Ontology	GO:0006810	9	349	6.64151e-05	0.000664151	ABCA10|CLIC2|RAB11FIP4|CNGB1|GJB2|CACNA1G|SLC6A12|ABCC6|CFTR	http://amigo.geneontology.org/cgi-bin/amigo/term_details?term=GO:0006810
blood coagulation	Gene Ontology	GO:0007596	9	469	0.000598881	0.00391923	FIGF|PDE1A|HNF4A|PRKCG|A2M|GUCY1A2|TFPI|FGA|GATA1	http://amigo.geneontology.org/cgi-bin/amigo/term_details?term=GO:0007596
synaptic transmission	Gene Ontology	GO:0007268	8	389	0.000783846	0.00391923	PCDHB9|DLG2|KCNK4|CAMK2A|PRKCG|CACNA1G|SLC6A12|SYN2	http://amigo.geneontology.org/cgi-bin/amigo/term_details?term=GO:0007268
innate immune response	Gene Ontology	GO:0045087	11	754	0.00141957	0.00476937	ART1|ERBB4|FOS|PDE1A|CFB|PRKCG|FCGR2A|CYBB|C8G|VTN|TRIM31	http://amigo.geneontology.org/cgi-bin/amigo/term_details?term=GO:0045087
ion transport	Gene Ontology	GO:0006811	5	163	0.00143081	0.00476937	SLC22A31|AKAP7|FAM26E|SLC38A3|SLC6A12	http://amigo.geneontology.org/cgi-bin/amigo/term_details?term=GO:0006811
extracellular matrix organization	Gene Ontology	GO:0030198	6	312	0.00504645	0.0144184	ELANE|FGA|COL5A2|FMOD|VTN|A2M	http://amigo.geneontology.org/cgi-bin/amigo/term_details?term=GO:0030198
intracellular signal transduction	Gene Ontology	GO:0035556	6	379	0.0125393	0.03005	AKAP7|RGS11|PRKCG|CAPS|MAST1|GUCY1A2	http://amigo.geneontology.org/cgi-bin/amigo/term_details?term=GO:0035556
nervous system development	Gene Ontology	GO:0007399	5	278	0.0135225	0.03005	PCDHAC2|FGF13|DPYSL4|ERBB4|FOS	http://amigo.geneontology.org/cgi-bin/amigo/term_details?term=GO:0007399
cell proliferation	Gene Ontology	GO:0008283	5	344	0.0305963	0.0512089	FIGF|LTK|ALK|ERBB4|CD74	http://amigo.geneontology.org/cgi-bin/amigo/term_details?term=GO:0008283
protein phosphorylation	Gene Ontology	GO:0006468	5	344	0.0305963	0.0512089	LTK|MAST1|ACVRL1|CAMK2A|PRKCG	http://amigo.geneontology.org/cgi-bin/amigo/term_details?term=GO:0006468
negative regulation of apoptotic process	Gene Ontology	GO:0043066	6	475	0.0335502	0.0512089	CD74|ERBB4|LTK|DPEP1|TNFRSF18|GATA1	http://amigo.geneontology.org/cgi-bin/amigo/term_details?term=GO:0043066
carbohydrate metabolic process	Gene Ontology	GO:0005975	5	354	0.0340019	0.0512089	KHK|SLC2A4|PCK1|MGAT4A|FMOD	http://amigo.geneontology.org/cgi-bin/amigo/term_details?term=GO:0005975
positive regulation of transcription from RNA polymerase II promoter	Gene Ontology	GO:0045944	8	749	0.0358462	0.0512089	ACVRL1|FOS|HNF4A|GLIS1|TFAP2E|ELL3|GATA1|IKZF2	http://amigo.geneontology.org/cgi-bin/amigo/term_details?term=GO:0045944
positive regulation of cell proliferation	Gene Ontology	GO:0008284	5	429	0.0669733	0.0892977	FIGF|ERBB4|PRTN3|AKR1C2|TNFSF4	http://amigo.geneontology.org/cgi-bin/amigo/term_details?term=GO:0008284
transmembrane transport	Gene Ontology	GO:0055085	6	578	0.0731982	0.0914977	ATP8A1|SLC38A3|SLC2A4|SLC6A12|ABCC6|CFTR	http://amigo.geneontology.org/cgi-bin/amigo/term_details?term=GO:0055085
positive regulation of transcription, DNA-dependent	Gene Ontology	GO:0045893	5	503	0.112382	0.132214	ACVRL1|HNF4A|RORB|ERBB4|FOS	http://amigo.geneontology.org/cgi-bin/amigo/term_details?term=GO:0045893
small molecule metabolic process	Gene Ontology	GO:0044281	8	1413	0.429102	0.47678	PCK1|ARG2|SLC2A4|CYP27A1|KHK|FMOD|NEU4|DPEP1	http://amigo.geneontology.org/cgi-bin/amigo/term_details?term=GO:0044281
regulation of transcription, DNA-dependent	Gene Ontology	GO:0006355	7	1305	0.498487	0.524723	ZNF826P|ACVRL1|PERM1|RORB|C2orf81|TCF24|ZNF763	http://amigo.geneontology.org/cgi-bin/amigo/term_details?term=GO:0006355
transcription, DNA-dependent	Gene Ontology	GO:0006351	9	1857	0.612402	0.612402	NR3C2|ERBB4|ZNF826P|PERM1|TFAP2E|PRDM6|TCF24|ZNF763|IKZF2	http://amigo.geneontology.org/cgi-bin/amigo/term_details?term=GO:0006351

## Sheet: RASG GO BP terms
#Term	Database	ID	Input number	Background number	P-Value	Corrected P-Value	Input	Hyperlink
cerebral cortex development	Gene Ontology	GO:0021987	7	42	5.08307e-05	0.00502732	PLCB1|DICER1|TACC1|TACC2|BBS4|CDON|CCDC85C	http://amigo.geneontology.org/cgi-bin/amigo/term_details?term=GO:0021987
protein transport	Gene Ontology	GO:0015031	23	402	8.66779e-05	0.00502732	POM121C|MAMDC4|BBS4|CHMP3|SEC31B|RAB34|ATG9A|VPS13A|DGKD|COPE|AP4M1|VPS4A|MIA3|EXOC2|EXOC1|RAB26|C5orf30|DOPEY1|SPIRE2|RHBDF2|RANBP3|USE1|GOSR1	http://amigo.geneontology.org/cgi-bin/amigo/term_details?term=GO:0015031
negative regulation of apoptotic process	Gene Ontology	GO:0043066	25	475	0.000161257	0.00623527	CAMK1D|HELLS|SPRY2|EDNRA|RAF1|TFAP2A|SEMA4D|GCLC|APBB2|PSMA2|UCN|MYD88|CTSH|NAA16|CD27|CARD14|PRKCZ|VHL|FIGNL1|CHST11|CASP3|TBX3|GSK3B|UBA52|WNT5A	http://amigo.geneontology.org/cgi-bin/amigo/term_details?term=GO:0043066
transcription, DNA-dependent	Gene Ontology	GO:0006351	67	1857	0.000229934	0.00666808	BPTF|FOXP1|PHF11|MED21|NFKB2|PHF21A|SF1|TBX3|POLR1C|UBA52|CTNND1|HIP1|POLR3H|ZNF276|ZNF530|ZBTB14|KLF6|ZNF18|ZNF707|BRPF1|KDM4C|TLE3|KDM4A|CNOT8|MYCBP2|DMAP1|JMJD1C|EYA4|ZNF284|NR1H3|HELLS|ZNF692|MLXIPL|WAC|RXRB|AHRR|PER3|CUX1|CREM|L3MBTL3|BCOR|ZMIZ2|SETD3|MCRS1|HLTF|ZEB2|ARID3A|ZNF74|ZBTB21|ESR2|HIRA|ZNF714|RUVBL2|ZNF449|YY1AP1|ZNF138|ZNF544|ZNF547|SREBF1|HKR1|ZNF91|ZNF92|ZNF655|ASCC2|MAK|ZNF133…	http://amigo.geneontology.org/cgi-bin/amigo/term_details?term=GO:0006351
membrane organization	Gene Ontology	GO:0061024	11	144	0.000616798	0.0143097	EXOC2|EXOC1|PRKAB2|COPE|BAIAP2L2|CLINT1|UBA52|SEC24A|VPS4A|DNM2|CHMP3	http://amigo.geneontology.org/cgi-bin/amigo/term_details?term=GO:0061024
regulation of transcription, DNA-dependent	Gene Ontology	GO:0006355	49	1305	0.000759423	0.0146822	BPTF|PHF11|TLE3|ZNF692|PHF21A|SF1|VHL|SFMBT2|MCRS1|CTNND1|DNM2|HIP1|ZNF74|ZNF276|ZNF530|CSDE1|TARBP2|ZNF707|L3MBTL3|APBB2|SUMO1|CNOT8|KRBOX4|MYCBP2|JMJD1C|EYA4|NFKB2|CREM|DDIT3|ZNF284|MLXIPL|BRF1|MAK|BICD1|ZBTB21|ESR2|HIRA|TAF1D|ZNF714|ZNF138|ZNF544|ZNF547|YY1AP1|HKR1|ZNF91|ZNF655|ASCC2|HLTF|ZNF133	http://amigo.geneontology.org/cgi-bin/amigo/term_details?term=GO:0006355
negative regulation of transcription from RNA polymerase II promoter	Gene Ontology	GO:0000122	26	565	0.000928662	0.0153892	BPTF|ZFPM1|PHF21A|VHL|SEMA4D|ZBTB14|TFAP2A|RBPJ|TBX3|DMAP1|LCOR|NR1H3|TRIM29|MLXIPL|AHRR|PER3|CUX1|BCOR|ESR2|IRF3|DICER1|HIPK2|H2AFY|UBA52|SREBF1|SP100	http://amigo.geneontology.org/cgi-bin/amigo/term_details?term=GO:0000122
ATP catabolic process	Gene Ontology	GO:0006200	11	157	0.0012587	0.0173827	BPTF|MYH10|ATP2A1|VPS4A|RUVBL2|DDX11|MLH3|PPP2R4|ERCC6|PMS2|CHD1L	http://amigo.geneontology.org/cgi-bin/amigo/term_details?term=GO:0006200
positive regulation of peptidyl-serine phosphorylation	Gene Ontology	GO:0033138	6	52	0.00134866	0.0173827	DOCK7|GSK3B|SPRY2|UCN|WNT5A|RAF1	http://amigo.geneontology.org/cgi-bin/amigo/term_details?term=GO:0033138
positive regulation of JNK cascade	Gene Ontology	GO:0046330	6	56	0.00198792	0.0230598	PLCB1|CD27|HIPK2|TPD52L1|WNT5A|MYD88	http://amigo.geneontology.org/cgi-bin/amigo/term_details?term=GO:0046330
endocytosis	Gene Ontology	GO:0006897	9	125	0.00284122	0.0285942	TNK2|RAB34|HIP1|ITSN2|EPN1|DNM2|CLINT1|BIN1|DGKD	http://amigo.geneontology.org/cgi-bin/amigo/term_details?term=GO:0006897
post-translational protein modification	Gene Ontology	GO:0043687	12	201	0.00298681	0.0285942	DHPS|SUMO1|PIGL|MAN2A2|EDEM2|SEC24A|PIGV|MUC16|F10|ALG13|UGGT2|MAN1A1	http://amigo.geneontology.org/cgi-bin/amigo/term_details?term=GO:0043687
RNA processing	Gene Ontology	GO:0006396	7	82	0.00320452	0.0285942	RBM5|DICER1|U2SURP|ADARB1|TARBP1|HNRNPH1|BICD1	http://amigo.geneontology.org/cgi-bin/amigo/term_details?term=GO:0006396
positive regulation of type I interferon production	Gene Ontology	GO:0032481	6	63	0.00362551	0.0300399	IRF3|UBA52|POLR1C|NFKB2|MYD88|POLR3H	http://amigo.geneontology.org/cgi-bin/amigo/term_details?term=GO:0032481
cilium assembly	Gene Ontology	GO:0042384	7	86	0.00418177	0.0317227	POC1B|DZIP1|BBS4|WDR35|FBF1|FOPNL|SEPT2	http://amigo.geneontology.org/cgi-bin/amigo/term_details?term=GO:0042384
multicellular organismal development	Gene Ontology	GO:0007275	21	474	0.00437554	0.0317227	PLXNC1|HELLS|LTBP4|LRIG3|SEMA5B|TRERF1|DZIP1|DIP2A|KCTD15|CUX1|HKR1|CREM|PHC3|LCLAT1|POMT1|EYA4|WNT5A|MBNL3|MAK|ZNF74|DGKD	http://amigo.geneontology.org/cgi-bin/amigo/term_details?term=GO:0007275
multicellular organism growth	Gene Ontology	GO:0035264	6	68	0.00529539	0.0361333	DICER1|ERCC1|ERCC6|GPD2|PDE4D|ANKRD11	http://amigo.geneontology.org/cgi-bin/amigo/term_details?term=GO:0035264
regulation of transcription from RNA polymerase II promoter	Gene Ontology	GO:0006357	14	283	0.00746916	0.04621	TRERF1|ETV4|HIRA|TARBP2|MED21|TBX3|KDM4C|CUX1|TARBP1|SREBF1|ZNF18|PRKAR1A|HLTF|CTDSP1	http://amigo.geneontology.org/cgi-bin/amigo/term_details?term=GO:0006357
cellular protein metabolic process	Gene Ontology	GO:0044267	22	530	0.00756889	0.04621	RPL8|SUMO1|DDIT3|SLC30A6|HYOU1|UGGT2|RPS26|DHPS|PIGL|MAN2A2|SEC24A|PIGV|MUC16|F10|ALG13|MAN1A1|EXOC2|EXOC1|DDX11|TBCB|UBA52|EDEM2	http://amigo.geneontology.org/cgi-bin/amigo/term_details?term=GO:0044267
positive regulation of transcription, DNA-dependent	Gene Ontology	GO:0045893	21	503	0.00842853	0.0488855	NAA16|BPTF|DDIT3|HIPK2|ETV4|TRERF1|VHL|MLXIPL|WAC|PLCB1|TBX3|NR1H3|KLF6|TFAP2A|BRPF1|DNM2|WNT5A|SETD3|BRF1|ELF4|SP100	http://amigo.geneontology.org/cgi-bin/amigo/term_details?term=GO:0045893
chromatin modification	Gene Ontology	GO:0016568	7	102	0.0104586	0.0554848	HIRA|PHF21A|H2AFY|L3MBTL3|JMJD1C|EYA4|HLTF	http://amigo.geneontology.org/cgi-bin/amigo/term_details?term=GO:0016568
negative regulation of gene expression	Gene Ontology	GO:0010629	6	79	0.0108504	0.0554848	DIP2A|BBS4|GPER1|SFMBT2|UCN|SLC35C2	http://amigo.geneontology.org/cgi-bin/amigo/term_details?term=GO:0010629
positive regulation of protein phosphorylation	Gene Ontology	GO:0001934	7	103	0.0110013	0.0554848	PRR5L|CARD14|GPER1|CDON|CSNK1D|EDNRA|SEMA4D	http://amigo.geneontology.org/cgi-bin/amigo/term_details?term=GO:0001934
protein localization	Gene Ontology	GO:0008104	5	58	0.0117219	0.0566557	VPS13A|ALS2CL|MLH3|WNK4|STK11IP	http://amigo.geneontology.org/cgi-bin/amigo/term_details?term=GO:0008104
epidermal growth factor receptor signaling pathway	Gene Ontology	GO:0007173	10	191	0.0153885	0.0708037	PIK3CB|EPN1|GSK3B|MAPKAP1|SPRY2|UBA52|PRKAR1A|RAF1|DGKD|PXN	http://amigo.geneontology.org/cgi-bin/amigo/term_details?term=GO:0007173
gene expression	Gene Ontology	GO:0010467	25	672	0.0167381	0.0708037	RBM5|RPL8|POLR1C|HNRNPH1|GTF2A2|POLR3H|RBPJ|UBTF|PSMA2|VARS2|YARS|NR1H3|RPS26|SNUPN|CNOT8|RXRB|ESR2|BRF1|PAPOLA|DICER1|SNRPD2|TAF1D|ADARB1|TARBP2|UBA52	http://amigo.geneontology.org/cgi-bin/amigo/term_details?term=GO:0010467
protein phosphorylation	Gene Ontology	GO:0006468	15	344	0.0168674	0.0708037	STK19|PRKAB2|DMPK|CSNK1D|SCYL3|WNK4|PHKA2|HIPK2|MAST2|PRKCZ|MARK2|WNT5A|GSK3B|RAF1|MAK	http://amigo.geneontology.org/cgi-bin/amigo/term_details?term=GO:0006468
regulation of apoptotic process	Gene Ontology	GO:0042981	9	166	0.0170906	0.0708037	CASP3|RTN4|DIP2A|CARD10|CARD14|PSMA2|UBA52|RAF1|HIP1	http://amigo.geneontology.org/cgi-bin/amigo/term_details?term=GO:0042981
intracellular protein transport	Gene Ontology	GO:0006886	10	200	0.0205289	0.079735	BCAP31|TNPO2|SEC23B|ACD|AP4M1|CHM|SEC24A|TOM1L2|PDCD6|CLTCL1	http://amigo.geneontology.org/cgi-bin/amigo/term_details?term=GO:0006886
microtubule cytoskeleton organization	Gene Ontology	GO:0000226	5	68	0.0220694	0.079735	TACC1|DST|PRKCZ|DOCK7|BBS4	http://amigo.geneontology.org/cgi-bin/amigo/term_details?term=GO:0000226
palate development	Gene Ontology	GO:0060021	5	68	0.0220694	0.079735	TFAP2A|TBX3|WNT5A|BCOR|SUMO1	http://amigo.geneontology.org/cgi-bin/amigo/term_details?term=GO:0060021
chromatin remodeling	Gene Ontology	GO:0006338	5	68	0.0220694	0.079735	BPTF|TOP1MT|CHD1L|DMAP1|RUVBL2	http://amigo.geneontology.org/cgi-bin/amigo/term_details?term=GO:0006338
regulation of cell cycle	Gene Ontology	GO:0051726	6	93	0.0226832	0.079735	PLCB1|DICER1|ADARB1|HIPK2|YY1AP1|FIGNL1	http://amigo.geneontology.org/cgi-bin/amigo/term_details?term=GO:0051726
insulin receptor signaling pathway	Gene Ontology	GO:0008286	8	149	0.0250867	0.0839403	PRKAB2|SLC2A8|PIK3CB|SREBF1|PRKCZ|ATP6V0E1|ZNF106|RAF1	http://amigo.geneontology.org/cgi-bin/amigo/term_details?term=GO:0008286
protein N-linked glycosylation via asparagine	Gene Ontology	GO:0018279	6	96	0.0260362	0.0839403	MAN2A2|SEC24A|EDEM2|ALG13|UGGT2|MAN1A1	http://amigo.geneontology.org/cgi-bin/amigo/term_details?term=GO:0018279
regulation of cell growth	Gene Ontology	GO:0001558	5	71	0.0260504	0.0839403	MFI2|WISP2|LTBP4|KIAA1109|H2AFY	http://amigo.geneontology.org/cgi-bin/amigo/term_details?term=GO:0001558
negative regulation of transcription, DNA-dependent	Gene Ontology	GO:0045892	18	464	0.0272464	0.085421	PLCB1|DDIT3|RBFOX2|ZBTB14|SUMO1|RBPJ|TBX3|KDM4A|GCLC|TFAP2A|DMAP1|FOXP1|MLXIPL|BCOR|PDCD4|ZBTB21|WNT5A|SP100	http://amigo.geneontology.org/cgi-bin/amigo/term_details?term=GO:0045892
positive regulation of NF-kappaB transcription factor activity	Gene Ontology	GO:0051092	7	127	0.0309328	0.0944263	TRIM38|CARD14|UBA52|PRKCZ|NFKB2|MYD88|WNT5A	http://amigo.geneontology.org/cgi-bin/amigo/term_details?term=GO:0051092
positive regulation of transcription from RNA polymerase II promoter	Gene Ontology	GO:0045944	26	749	0.0318651	0.0947783	FOXP1|MED21|GPER1|HIPK2|GTF2A2|ELF4|JADE1|RUVBL2|TFAP2A|RBPJ|CDON|MYD88|DCAF6|DDIT3|MLXIPL|RXRB|SETD3|ARID3A|DICER1|GSK3B|UBA52|SREBF1|CREM|ZMIZ2|WNT5A|NR1H3	http://amigo.geneontology.org/cgi-bin/amigo/term_details?term=GO:0045944
Wnt receptor signaling pathway	Gene Ontology	GO:0016055	8	157	0.0328424	0.0952429	PORCN|DDIT3|CTNND1|TLE3|CD24|CSNK1D|MARK2|WNT5A	http://amigo.geneontology.org/cgi-bin/amigo/term_details?term=GO:0016055
DNA repair	Gene Ontology	GO:0006281	12	280	0.0342722	0.0969651	RECQL5|CHD1L|RUVBL2|SUMO1|ERCC1|UBA52|ERCC6|MCRS1|CSNK1D|DMAP1|REV1|EYA4	http://amigo.geneontology.org/cgi-bin/amigo/term_details?term=GO:0006281
neuron migration	Gene Ontology	GO:0001764	6	104	0.0365389	0.100917	MYH10|PEX5|APBB2|NAV1|MARK2|ESR2	http://amigo.geneontology.org/cgi-bin/amigo/term_details?term=GO:0001764
positive regulation of ERK1 and ERK2 cascade	Gene Ontology	GO:0070374	6	107	0.0410869	0.110839	SPRY2|RAP1B|GPER1|ST5|PRKCZ|EDNRA	http://amigo.geneontology.org/cgi-bin/amigo/term_details?term=GO:0070374
cell-matrix adhesion	Gene Ontology	GO:0007160	5	81	0.0424997	0.112021	ECM2|SNED1|PXN|THBS3|EPDR1	http://amigo.geneontology.org/cgi-bin/amigo/term_details?term=GO:0007160
DNA recombination	Gene Ontology	GO:0006310	5	82	0.0444221	0.112021	RECQL5|ERCC1|RBPJ|MCRS1|RUVBL2	http://amigo.geneontology.org/cgi-bin/amigo/term_details?term=GO:0006310
lung development	Gene Ontology	GO:0030324	5	82	0.0444221	0.112021	CUX1|WNT5A|SREBF1|DICER1|FOXP1	http://amigo.geneontology.org/cgi-bin/amigo/term_details?term=GO:0030324
positive regulation of apoptotic process	Gene Ontology	GO:0043065	12	294	0.0467513	0.114321	RBM5|CASP3|ARHGEF9|BIN1|APBB2|GPER1|UBA52|PPP2R4|DNM2|TSPO|IP6K2|CAMK1D	http://amigo.geneontology.org/cgi-bin/amigo/term_details?term=GO:0043065
vesicle-mediated transport	Gene Ontology	GO:0016192	8	169	0.0473051	0.114321	BCAP31|SEC23B|AP4M1|SPIRE2|VPS4A|CLTCL1|SEC31B|GSN	http://amigo.geneontology.org/cgi-bin/amigo/term_details?term=GO:0016192
G2/M transition of mitotic cell cycle	Gene Ontology	GO:0000086	7	143	0.0529602	0.125375	PLCB1|DDX11|DNM2|CSNK1D|CEP192|UBA52|TPD52L1	http://amigo.geneontology.org/cgi-bin/amigo/term_details?term=GO:0000086
regulation of cell proliferation	Gene Ontology	GO:0042127	6	116	0.0568046	0.129203	EGLN3|CHST11|RBFOX2|MFI2|PRG4|TPD52L2	http://amigo.geneontology.org/cgi-bin/amigo/term_details?term=GO:0042127
metabolic process	Gene Ontology	GO:0008152	6	116	0.0568046	0.129203	DNAH17|BBS4|DXO|DNAH1|KLC1|EDNRA	http://amigo.geneontology.org/cgi-bin/amigo/term_details?term=GO:0008152
mitosis	Gene Ontology	GO:0007067	10	243	0.0629207	0.140362	RECQL5|HELLS|TRIOBP|ANAPC11|CLIP1|SKA2|ANAPC1|CLTCL1|FBXW5|SEPT2	http://amigo.geneontology.org/cgi-bin/amigo/term_details?term=GO:0007067
intracellular signal transduction	Gene Ontology	GO:0035556	14	379	0.0661217	0.141149	PLCB1|MLXIPL|MAP3K3|DCDC2B|WNK4|APBB2|GSK3B|PRKCZ|PRKAR1A|MARK2|TRAF3IP2|RAF1|GCOM1|DGKD	http://amigo.geneontology.org/cgi-bin/amigo/term_details?term=GO:0035556
anatomical structure morphogenesis	Gene Ontology	GO:0009653	5	92	0.0664778	0.141149	MLXIPL|CLTCL1|HIRA|BICD1|EYA4	http://amigo.geneontology.org/cgi-bin/amigo/term_details?term=GO:0009653
cellular lipid metabolic process	Gene Ontology	GO:0044255	7	151	0.0669243	0.141149	PRKAB2|LCLAT1|AGPAT4|GPD2|MCEE|SREBF1|NR1H3	http://amigo.geneontology.org/cgi-bin/amigo/term_details?term=GO:0044255
positive regulation of sequence-specific DNA binding transcription factor activity	Gene Ontology	GO:0051091	5	94	0.0715055	0.148118	HIPK2|TRIM38|ESR2|GTF2A2|SP100	http://amigo.geneontology.org/cgi-bin/amigo/term_details?term=GO:0051091
in utero embryonic development	Gene Ontology	GO:0001701	9	220	0.0773427	0.157399	MYH10|FOXP1|EPN1|RXRB|TBX3|KDM6A|TTN|EDNRA|ANKRD11	http://amigo.geneontology.org/cgi-bin/amigo/term_details?term=GO:0001701
positive regulation of cell migration	Gene Ontology	GO:0030335	6	130	0.0875485	0.175097	CTSH|TFAP2A|GPER1|ARHGAP5|F10|SEMA4D	http://amigo.geneontology.org/cgi-bin/amigo/term_details?term=GO:0030335
fibroblast growth factor receptor signaling pathway	Gene Ontology	GO:0008543	7	163	0.0916589	0.178952	PIK3CB|GSK3B|MAPKAP1|SPRY2|UBA52|PRKAR1A|RAF1	http://amigo.geneontology.org/cgi-bin/amigo/term_details?term=GO:0008543
cell cycle arrest	Gene Ontology	GO:0007050	6	132	0.0925616	0.178952	DDIT3|PRKAB2|RASSF1|DST|APBB2|SGSM3	http://amigo.geneontology.org/cgi-bin/amigo/term_details?term=GO:0007050
protein ubiquitination	Gene Ontology	GO:0016567	10	269	0.105396	0.194725	DTX2|KLHL7|ANAPC11|LMO7|VHL|DCAF11|DCAF6|FBXO9|HLTF|FBXW5	http://amigo.geneontology.org/cgi-bin/amigo/term_details?term=GO:0016567
response to DNA damage stimulus	Gene Ontology	GO:0006974	7	169	0.105714	0.194725	EGLN3|IRF3|DDIT3|CHD1L|RASSF1|WAC|CASP3	http://amigo.geneontology.org/cgi-bin/amigo/term_details?term=GO:0006974
phosphatidylinositol-mediated signaling	Gene Ontology	GO:0048015	6	137	0.105756	0.194725	PIK3CB|GSK3B|MAPKAP1|PIK3C2B|PI4KAP1|GSN	http://amigo.geneontology.org/cgi-bin/amigo/term_details?term=GO:0048015
nerve growth factor receptor signaling pathway	Gene Ontology	GO:0048011	10	273	0.113119	0.205029	CASP3|ARHGEF9|RTN4|PIK3CB|GSK3B|MAPKAP1|UBA52|PRKAR1A|MYD88|RAF1	http://amigo.geneontology.org/cgi-bin/amigo/term_details?term=GO:0048011
small GTPase mediated signal transduction	Gene Ontology	GO:0007264	12	348	0.122621	0.218831	TNK2|RAB34|RAB26|ARHGEF9|RALGPS2|RGL2|DOCK7|RAP1B|RAPGEFL1|ARHGAP5|RABL2B|RAF1	http://amigo.geneontology.org/cgi-bin/amigo/term_details?term=GO:0007264
chromatin organization	Gene Ontology	GO:0006325	5	112	0.125585	0.220725	BRPF1|RUVBL2|DMAP1|JADE1|MCRS1	http://amigo.geneontology.org/cgi-bin/amigo/term_details?term=GO:0006325
aging	Gene Ontology	GO:0007568	5	113	0.129028	0.221154	EDNRA|PDE4D|SREBF1|TSPO|GSN	http://amigo.geneontology.org/cgi-bin/amigo/term_details?term=GO:0007568
protein folding	Gene Ontology	GO:0006457	7	179	0.131549	0.221154	HSCB|LTBP4|RUVBL2|PPP2R4|NKTR|EDEM2|UGGT2	http://amigo.geneontology.org/cgi-bin/amigo/term_details?term=GO:0006457
ion transmembrane transport	Gene Ontology	GO:0034220	7	179	0.131549	0.221154	ATP2A1|ARHGEF9|CHRNA5|UBA52|ATP11C|BEST1|RAF1	http://amigo.geneontology.org/cgi-bin/amigo/term_details?term=GO:0034220
apoptotic signaling pathway	Gene Ontology	GO:0097190	5	116	0.139611	0.230416	PDCD6|UBA52|HIP1|CASP3|ARHGEF9	http://amigo.geneontology.org/cgi-bin/amigo/term_details?term=GO:0097190
transmembrane transport	Gene Ontology	GO:0055085	18	578	0.14103	0.230416	SLC16A5|ATP2A1|SLC2A8|SLC13A4|ARHGEF9|SLC9A3|KCNAB1|MFSD4|SLC7A1|UBA52|ATP11C|PRKAR1A|ATP6V0E1|BEST1|SLC30A6|RAF1|SLC46A3|SLC12A9	http://amigo.geneontology.org/cgi-bin/amigo/term_details?term=GO:0055085
blood coagulation	Gene Ontology	GO:0007596	15	469	0.144745	0.2332	ATP2A1|KIF9|PIK3CB|ZFPM1|PHF21A|RAP1B|DGKD|PRKCZ|TTN|JMJD1C|KLC1|F10|RAF1|PDE5A|PRKAR1A	http://amigo.geneontology.org/cgi-bin/amigo/term_details?term=GO:0007596
viral infectious cycle	Gene Ontology	GO:0019058	5	118	0.146871	0.233384	RPS26|CHMP3|UBA52|VPS4A|RPL8	http://amigo.geneontology.org/cgi-bin/amigo/term_details?term=GO:0019058
positive regulation of I-kappaB kinase/NF-kappaB cascade	Gene Ontology	GO:0043123	6	153	0.153974	0.241364	IRF3|TRIM38|MAP3K3|UBA52|TRAF3IP2|MYD88	http://amigo.geneontology.org/cgi-bin/amigo/term_details?term=GO:0043123
sensory perception of sound	Gene Ontology	GO:0007605	5	121	0.158056	0.24446	TFAP2A|SPRY2|TMPRSS3|CASP3|EYA4	http://amigo.geneontology.org/cgi-bin/amigo/term_details?term=GO:0007605
negative regulation of cell growth	Gene Ontology	GO:0030308	5	122	0.16186	0.247049	RTN4|ESR2|APBB2|JADE1|IP6K2	http://amigo.geneontology.org/cgi-bin/amigo/term_details?term=GO:0030308
viral reproduction	Gene Ontology	GO:0016032	17	555	0.164824	0.248306	IRF3|RPS26|RPL8|FDPS|KDM4A|DDX11|UBA52|CENPA|PSMA2|TNFRSF14|VPS4A|GTF2A2|CHMP3|KLC1|BIN1|BICD1|SP100	http://amigo.geneontology.org/cgi-bin/amigo/term_details?term=GO:0016032
Notch signaling pathway	Gene Ontology	GO:0007219	5	124	0.169577	0.252192	TLE3|RBPJ|EPN1|UBA52|DTX2	http://amigo.geneontology.org/cgi-bin/amigo/term_details?term=GO:0007219
cell migration	Gene Ontology	GO:0016477	5	126	0.177436	0.25907	PIK3CB|GSK3B|SCYL3|PRKCZ|CD24	http://amigo.geneontology.org/cgi-bin/amigo/term_details?term=GO:0016477
mRNA processing	Gene Ontology	GO:0006397	7	195	0.178669	0.25907	RBFOX2|SCAF11|TSEN15|CELF1|ADARB1|RNPC3|MBNL3	http://amigo.geneontology.org/cgi-bin/amigo/term_details?term=GO:0006397
apoptotic process	Gene Ontology	GO:0006915	18	605	0.186236	0.266709	IRF3|BCAP31|RBM5|CASP3|RTN4|FAM188A|CARD14|PSMA2|UBA52|YARS|TSPO|RAF1|CHMP3|PDCD4|HIP1|EGLN3|JADE1|GSN	http://amigo.geneontology.org/cgi-bin/amigo/term_details?term=GO:0006915
cell proliferation	Gene Ontology	GO:0008283	11	344	0.19131	0.270634	MYH10|CDV3|POC1B|BIN1|DNPH1|RAP1B|PRG4|RAF1|ERCC1|EDNRA|TSPO	http://amigo.geneontology.org/cgi-bin/amigo/term_details?term=GO:0008283
nuclear mRNA splicing, via spliceosome	Gene Ontology	GO:0000398	6	167	0.202742	0.281535	RBM5|SNRPD2|TRA2A|HNRNPH1|SF1|PAPOLA	http://amigo.geneontology.org/cgi-bin/amigo/term_details?term=GO:0000398
extracellular matrix organization	Gene Ontology	GO:0030198	10	312	0.20387	0.281535	LTBP4|CASP3|LTBP1|COL16A1|DST|ECM2|APBB2|POMT1|NFKB2|ITGAE	http://amigo.geneontology.org/cgi-bin/amigo/term_details?term=GO:0030198
RNA metabolic process	Gene Ontology	GO:0016070	8	247	0.229508	0.309117	RPS26|RBFOX2|RPL8|SNUPN|PSMA2|UBA52|CNOT8|SNRPD2	http://amigo.geneontology.org/cgi-bin/amigo/term_details?term=GO:0016070
RNA splicing	Gene Ontology	GO:0008380	8	247	0.229508	0.309117	RBM5|SNRPD2|SCAF11|HNRNPH1|RNPC3|MBNL3|PAPOLA|RBFOX2	http://amigo.geneontology.org/cgi-bin/amigo/term_details?term=GO:0008380
proteolysis	Gene Ontology	GO:0006508	7	211	0.231838	0.309117	CTSH|CASP3|TMPRSS3|VHL|ADAM33|PDCD6|F10	http://amigo.geneontology.org/cgi-bin/amigo/term_details?term=GO:0006508
cell adhesion	Gene Ontology	GO:0007155	13	445	0.253791	0.334543	PLXNC1|MYH10|WISP2|DST|THBS3|CDON|PXN|CTNND1|MUC16|ARHGAP5|COL16A1|SEMA4D|ITGAE	http://amigo.geneontology.org/cgi-bin/amigo/term_details?term=GO:0007155
signal transduction	Gene Ontology	GO:0007165	28	1045	0.26797	0.349264	TRIM38|TLE3|NPHP4|DNM2|ARHGAP5|RAF1|PDE5A|WISP2|BAIAP2L2|PIK3CB|CSNK1D|YARS|PXN|MYD88|DGKD|CREM|PLCB1|PRKAB2|MTSS1L|CHRNA5|PRKCZ|PRKAR1A|CLTCL1|PLXNC1|ESR2|TOM1L2|EDNRA|PDE4D	http://amigo.geneontology.org/cgi-bin/amigo/term_details?term=GO:0007165
transcription initiation from RNA polymerase II promoter	Gene Ontology	GO:0006367	6	186	0.276293	0.356111	ESR2|RBPJ|RXRB|UBA52|GTF2A2|NR1H3	http://amigo.geneontology.org/cgi-bin/amigo/term_details?term=GO:0006367
positive regulation of gene expression	Gene Ontology	GO:0010628	5	151	0.285047	0.363356	GPER1|CTSH|UCN|TFAP2A|SPRY2	http://amigo.geneontology.org/cgi-bin/amigo/term_details?term=GO:0010628
heart development	Gene Ontology	GO:0007507	5	153	0.294198	0.370451	EDNRA|KDM6A|CASP3|BCOR|RAF1	http://amigo.geneontology.org/cgi-bin/amigo/term_details?term=GO:0007507
cytokine-mediated signaling pathway	Gene Ontology	GO:0019221	7	229	0.297	0.370451	IRF3|SUMO1|KLF6|UBA52|MYD88|IP6K2|SP100	http://amigo.geneontology.org/cgi-bin/amigo/term_details?term=GO:0019221
phospholipid metabolic process	Gene Ontology	GO:0006644	5	157	0.312645	0.385817	PIK3C2B|PLA2G16|AGPAT4|PIK3CB|LCLAT1	http://amigo.geneontology.org/cgi-bin/amigo/term_details?term=GO:0006644
response to hypoxia	Gene Ontology	GO:0001666	5	159	0.321927	0.39309	EGLN3|EDNRA|SLC2A8|RAF1|CD24	http://amigo.geneontology.org/cgi-bin/amigo/term_details?term=GO:0001666
carbohydrate metabolic process	Gene Ontology	GO:0005975	10	354	0.325975	0.393887	CHST11|SLC2A8|GAPDHS|MAN2A2|PHKA2|UBA52|RPE|ATHL1|POMT1|PFKP	http://amigo.geneontology.org/cgi-bin/amigo/term_details?term=GO:0005975
small molecule metabolic process	Gene Ontology	GO:0044281	36	1413	0.338199	0.404444	LCLAT1|GPD2|RAP1B|DNM2|TPK1|OPLAH|NME4|PIK3CB|DCTD|GCLC|PFKP|PSMA2|AGPAT4|RPE|MCEE|PLCB1|PRKAB2|MLXIPL|CA14|GAPDHS|PHKA2|PIK3C2B|SEC24A|PRKAR1A|CYP3A5|IP6K2|CNDP2|CHST11|FDPS|PLA2G16|APRT|UBA52|PPIP5K1|SREBF1|CCBL1|CPS1	http://amigo.geneontology.org/cgi-bin/amigo/term_details?term=GO:0044281
platelet activation	Gene Ontology	GO:0030168	6	204	0.350719	0.415136	PIK3CB|RAP1B|PRKCZ|TTN|RAF1|DGKD	http://amigo.geneontology.org/cgi-bin/amigo/term_details?term=GO:0030168
transcription from RNA polymerase II promoter	Gene Ontology	GO:0006366	11	407	0.366172	0.42905	IRF3|TRIM29|TRERF1|TFAP2A|ERCC6|ELF4|ZNF18|GTF2A2|LCOR|PAPOLA|ETV4	http://amigo.geneontology.org/cgi-bin/amigo/term_details?term=GO:0006366
negative regulation of cell proliferation	Gene Ontology	GO:0008285	10	378	0.401652	0.465916	RBM5|VHL|TFAP2A|CDK10|ADARB1|GPER1|SPRY2|CNOT8|RAF1|RBPJ	http://amigo.geneontology.org/cgi-bin/amigo/term_details?term=GO:0008285
translation	Gene Ontology	GO:0006412	7	259	0.411918	0.473094	RPS26|DHPS|RPL8|MRPS18C|MRPL55|UBA52|MRPS14	http://amigo.geneontology.org/cgi-bin/amigo/term_details?term=GO:0006412
positive regulation of cell proliferation	Gene Ontology	GO:0008284	11	429	0.432673	0.49206	CTSH|GPER1|DHPS|HIPK2|MLXIPL|DDX11|CNOT8|KDM4C|TBX3|PRKCZ|EDNRA	http://amigo.geneontology.org/cgi-bin/amigo/term_details?term=GO:0008284
cellular nitrogen compound metabolic process	Gene Ontology	GO:0034641	5	185	0.443402	0.499366	PSMA2|CCBL1|GCLC|CNDP2|CPS1	http://amigo.geneontology.org/cgi-bin/amigo/term_details?term=GO:0034641
axon guidance	Gene Ontology	GO:0007411	8	334	0.53321	0.594734	MYH10|PLXNC1|RAF1|APBB2|CD24|WNT5A|GSK3B|SEMA4D	http://amigo.geneontology.org/cgi-bin/amigo/term_details?term=GO:0007411
mRNA metabolic process	Gene Ontology	GO:0016071	5	224	0.612226	0.672	RPS26|PSMA2|UBA52|CNOT8|RPL8	http://amigo.geneontology.org/cgi-bin/amigo/term_details?term=GO:0016071
mitotic cell cycle	Gene Ontology	GO:0000278	9	403	0.614069	0.672	ANAPC11|CLIP1|CEP192|PSMA2|CSNK1D|SKA2|UBA52|CENPA|ANAPC1	http://amigo.geneontology.org/cgi-bin/amigo/term_details?term=GO:0000278
synaptic transmission	Gene Ontology	GO:0007268	8	389	0.702789	0.761902	EPB41L1|PLCB1|ARHGEF9|TSPO|KCNAB1|CHRNA5|KCNN4|RAF1	http://amigo.geneontology.org/cgi-bin/amigo/term_details?term=GO:0007268
spermatogenesis	Gene Ontology	GO:0007283	7	346	0.712265	0.764814	BCAP31|CTSH|DZIP1|ERCC1|HERC4|MAK|CREM	http://amigo.geneontology.org/cgi-bin/amigo/term_details?term=GO:0007283
cell differentiation	Gene Ontology	GO:0030154	8	395	0.718661	0.764814	ETV4|TBCB|CREM|HERC4|MAK|HIP1|ELF4|SEMA5B	http://amigo.geneontology.org/cgi-bin/amigo/term_details?term=GO:0030154
innate immune response	Gene Ontology	GO:0045087	15	754	0.787765	0.82441	IRF3|MAPKAP1|PIK3CB|ADARB1|GPER1|UBA52|POLR1C|GSK3B|ATG9A|WIPF1|MYD88|RAF1|NFKB2|POLR3H|PRKAR1A	http://amigo.geneontology.org/cgi-bin/amigo/term_details?term=GO:0045087
nervous system development	Gene Ontology	GO:0007399	5	278	0.788875	0.82441	RAPGEFL1|SEMA5B|VPS13A|TBCB|ZEB2	http://amigo.geneontology.org/cgi-bin/amigo/term_details?term=GO:0007399
Fc-epsilon receptor signaling pathway	Gene Ontology	GO:0038095	5	294	0.827195	0.856737	MAPKAP1|PIK3CB|RAF1|UBA52|GSK3B	http://amigo.geneontology.org/cgi-bin/amigo/term_details?term=GO:0038095
transport	Gene Ontology	GO:0006810	6	349	0.835752	0.85794	AP4M1|SLC7A1|CHRNA5|CLIP1|SLC35C2|BICD1	http://amigo.geneontology.org/cgi-bin/amigo/term_details?term=GO:0006810
response to drug	Gene Ontology	GO:0042493	5	305	0.85013	0.861445	PMS2|SREBF1|TSPO|CPS1|GSK3B	http://amigo.geneontology.org/cgi-bin/amigo/term_details?term=GO:0042493
inflammatory response	Gene Ontology	GO:0006954	5	307	0.854018	0.861445	GPER1|UCN|PRKCZ|MYD88|CAMK1D	http://amigo.geneontology.org/cgi-bin/amigo/term_details?term=GO:0006954
G-protein coupled receptor signaling pathway	Gene Ontology	GO:0007186	5	317	0.872222	0.872222	GPER1|UCN|PIK3CB|RAPGEFL1|EDNRA	http://amigo.geneontology.org/cgi-bin/amigo/term_details?term=GO:0007186
